# Supplementary material for: A Mass Spectrometry Approach Reveals Fatty Acid Isomerism in Tomato Cold Tolerance
Source: Adv Sci (Weinh). 2025 Aug 4;12(40):e00175. doi: 10.1002/advs.202500175 (PMC12561362; doi:10.1002/advs.202500175)
Supplement: Supplementary file 2 — Supporting Information [file ADVS-12-e00175-s002.xlsx]

## Sheet: Sheet1
Sl FAD2s CRP F1: GATTGATATTCAAGCGAACCTGCATTGG
Sl FAD2s CRP R1: AAACGGCTTAAATCCGAATTACGTTGG
Sl FAD2s CRP F2: TCACGATAGTTCTCATCGTTCTCAAGGG
Sl FAD2s CRP R2: AAACGCATACGCGAATAATCCATTAGG
FAD2s JD F1: AACGATCTCTCGTTCGCTCC
FAD2s JD R1: TGTTGCCTCCACTGCATGAT
FAD2s JD F1: AGAGCGCCAATTTCAAAGCC
FAD2s JD R1: GCTCCTCGTAGCCAATTCCA
FAD2-Promoter-F1：CGACGACAAGACCGTCACCCTGGTAGACATGTCAATCAT
FAD2-Promoter-R1：GAGGAGAAGAGCCGTCGGGTAATGTAGGGAGAAGCCA
FAD2-Promoter-F2：CGACGACAAGACCGTCACCGTATGTCAGGACGTTAAGTTCT
FAD2-Promoter-R2：GAGGAGAAGAGCCGTCGAGAGAACAAGAGGCTAGGT
