# Supplementary material for: A Mass Spectrometry Approach Reveals Fatty Acid Isomerism in Tomato Cold Tolerance
Source: Adv Sci (Weinh). 2025 Aug 4;12(40):e00175. doi: 10.1002/advs.202500175 (PMC12561362; doi:10.1002/advs.202500175)
Supplement: Supplementary file 3 — Supporting Information [file ADVS-12-e00175-s003.xlsx]

## Sheet: Sheet1
gene_name	nr_symbol	AC-0h	hy5-0h	AC-3h	hy5-3h	COG_class	COG_class_annotation	GO_annotation	KEGG_annotation	KEGG_pathway_annotation	KOG_class	KOG_class_annotation	Pfam_annotation	Swiss_Prot_annotation
Solyc03g098060.1	LOC101250097	3.19893	4.44094	6.34279	1.44847	--	--	Molecular Function: DNA binding (GO:0003677);;	K15777|7.3e-26|mesc:110630336|K15777 4,5-DOPA dioxygenase extradiol [EC:1.13.11.-] | (RefSeq) uncharacterized protein LOC110630336	Betalain biosynthesis (ko00965)	--	--	ZF-HD protein dimerisation region	Zinc-finger homeodomain protein 2 OS=Arabidopsis thaliana OX=3702 GN=ZHD1 PE=1 SV=1
Solyc06g074800.1	LOC104648015	2.26308	2.62019	42.8329	19.1899	--	--	--	--	--	[R]	General function prediction only	C2H2-type zinc finger	Zinc finger protein ZAT5 OS=Arabidopsis thaliana OX=3702 GN=ZAT5 PE=2 SV=1
Solyc05g054650.1	LOC101259441	6.66871	0.137401	0.0710417	24.9427	--	--	Molecular Function: molecular_function (GO:0003674);; Molecular Function: transcription factor activity, sequence-specific DNA binding (GO:0003700);; Cellular Component: cellular_component (GO:0005575);; Cellular Component: intracellular (GO:0005622);; Cellular Component: cell (GO:0005623);; Cellular Component: nucleus (GO:0005634);; Biological Process: regulation of transcription, DNA-templated …	--	--	[R]	General function prediction only	C2H2-type zinc finger	Zinc finger protein ZAT11 OS=Arabidopsis thaliana OX=3702 GN=ZAT11 PE=2 SV=1
Solyc09g007550.2	LOC101250621	1.35546	2.16966	3.63544	1.57767	--	--	Molecular Function: metal ion binding (GO:0046872);;	K12309|1.0e-87|lja:Lj3g3v0323160.1|K12309 beta-galactosidase [EC:3.2.1.23] | (RefSeq) Lj3g3v0323160.1; -	Galactose metabolism (ko00052);; Other glycan degradation (ko00511);; Glycosaminoglycan degradation (ko00531);; Sphingolipid metabolism (ko00600);; Glycosphingolipid biosynthesis - ganglio series (ko00604)	[R]	General function prediction only	Zinc finger, C2H2 type	Zinc finger protein JACKDAW OS=Arabidopsis thaliana OX=3702 GN=JKD PE=1 SV=1
Solyc05g009310.2	LOC101253781	21.5558	27.7099	68.1396	30.3445	--	--	Cellular Component: nucleus (GO:0005634);; Molecular Function: zinc ion binding (GO:0008270);;	K12127|1.3e-07|bna:106439924|K12127 pseudo-response regulator 1 | (RefSeq) two-component response regulator-like APRR1	Circadian rhythm - plant (ko04712)	[K]	Transcription	CCT motif	Zinc finger protein CONSTANS-LIKE 16 OS=Arabidopsis thaliana OX=3702 GN=COL16 PE=1 SV=2
Solyc07g047940.2	LOC101252701	3.71466	11.5777	11.8258	5.80663	--	--	Molecular Function: RNA binding (GO:0003723);; Molecular Function: metal ion binding (GO:0046872);;	--	--	--	--	OST-HTH/LOTUS domain	Zinc finger CCCH domain-containing protein 18 OS=Arabidopsis thaliana OX=3702 GN=At2g05160 PE=2 SV=1
Solyc02g087210.2	SAP11	21.9084	10.618	51.9017	139.201	--	--	Molecular Function: zinc ion binding (GO:0008270);;	--	--	[R]	General function prediction only	AN1-like Zinc finger	Zinc finger AN1 domain-containing stress-associated protein 12 OS=Arabidopsis thaliana OX=3702 GN=SAP12 PE=2 SV=2
Solyc04g016230.2	LOC101262709	116.353	16.6962	4.74609	347.627	--	--	Molecular Function: UDP-glycosyltransferase activity (GO:0008194);;	K13495|1.4e-273|sly:101262709|K13495 cis-zeatin O-glucosyltransferase [EC:2.4.1.215] | (RefSeq) zeatin O-xylosyltransferase	Zeatin biosynthesis (ko00908)	[GC]	Carbohydrate transport and metabolism;; Energy production and conversion	UDP-glucoronosyl and UDP-glucosyl transferase	Zeatin O-glucosyltransferase OS=Phaseolus lunatus OX=3884 GN=ZOG1 PE=2 SV=1
Solyc07g044960.1	LOC101247341	3.18816	1.08623	7.6397	17.5723	--	--	Biological Process: protein glycosylation (GO:0006486);; Cellular Component: integral component of membrane (GO:0016021);; Molecular Function: transferase activity, transferring glycosyl groups (GO:0016757);;	K20888|1.9e-90|ppp:112277704|K20888 xyloglucan galactosyltransferase MUR3 [EC:2.4.1.-] | (RefSeq) xyloglucan galactosyltransferase KATAMARI1 homolog	--	[GMW]	Carbohydrate transport and metabolism;; Cell wall/membrane/envelope biogenesis;; Extracellular structures	Exostosin family	Xyloglucan galactosyltransferase XLT2 OS=Arabidopsis thaliana OX=3702 GN=XLT2 PE=1 SV=1
Solyc11g066270.1	XTH6	22.0601	18.5139	7.76447	2.93129	[G]	Carbohydrate transport and metabolism	Cellular Component: cell wall (GO:0005618);; Biological Process: xyloglucan metabolic process (GO:0010411);; Molecular Function: xyloglucan:xyloglucosyl transferase activity (GO:0016762);; Biological Process: cell wall macromolecule catabolic process (GO:0016998);; Molecular Function: xyloglucan-specific endo-beta-1,4-glucanase activity (GO:0033946);; Biological Process: cell wall biogenesis (GO:…	K08235|2.5e-180|sly:544265|K08235 xyloglucan:xyloglucosyl transferase [EC:2.4.1.207] | (RefSeq) XTH6; xyloglucan endotransglucosylase-hydrolase XTH6 precursor	--	--	--	Glycosyl hydrolases family 16	Xyloglucan endotransglucosylase/hydrolase protein 31 OS=Arabidopsis thaliana OX=3702 GN=XTH31 PE=1 SV=2
Solyc09g092520.2	BR1	36.327	35.6476	174.74	85.9319	[G]	Carbohydrate transport and metabolism	Molecular Function: hydrolase activity, hydrolyzing O-glycosyl compounds (GO:0004553);; Cellular Component: cell wall (GO:0005618);; Biological Process: xyloglucan metabolic process (GO:0010411);; Molecular Function: xyloglucan:xyloglucosyl transferase activity (GO:0016762);; Biological Process: cell wall biogenesis (GO:0042546);; Cellular Component: apoplast (GO:0048046);; Biological Process: ce…	K08235|6.6e-167|sly:543637|K08235 xyloglucan:xyloglucosyl transferase [EC:2.4.1.207] | (RefSeq) brassinosteroid-regulated protein BRU1 precursor	--	--	--	Glycosyl hydrolases family 16	Xyloglucan endotransglucosylase/hydrolase 2 OS=Glycine max OX=3847 PE=2 SV=1
Solyc06g066370.2	WRKY31	67.3908	89.3323	246.096	535.946	--	--	Molecular Function: transcription factor activity, sequence-specific DNA binding (GO:0003700);; Cellular Component: nucleus (GO:0005634);; Molecular Function: sequence-specific DNA binding (GO:0043565);;	K13424|3.2e-287|sly:101255501|K13424 WRKY transcription factor 33 | (RefSeq) SlWRKY33A; WRKY transcription factor 33A	MAPK signaling pathway - plant (ko04016);; Plant-pathogen interaction (ko04626)	--	--	WRKY DNA -binding domain	WRKY transcription factor WRKY24 OS=Oryza sativa subsp. japonica OX=39947 GN=WRKY24 PE=2 SV=1
Solyc09g014990.2	LOC101268787	36.6769	31.5845	143.278	331.26	--	--	Molecular Function: transcription factor activity, sequence-specific DNA binding (GO:0003700);; Cellular Component: nucleus (GO:0005634);; Molecular Function: sequence-specific DNA binding (GO:0043565);;	K13424|2.4e-295|sly:101268787|K13424 WRKY transcription factor 33 | (RefSeq) probable WRKY transcription factor 26	MAPK signaling pathway - plant (ko04016);; Plant-pathogen interaction (ko04626)	--	--	WRKY DNA -binding domain	WRKY transcription factor WRKY24 OS=Oryza sativa subsp. japonica OX=39947 GN=WRKY24 PE=2 SV=1
Solyc02g032950.2	LOC101258801	10.0094	13.1682	30.1992	68.6475	--	--	Molecular Function: transcription factor activity, sequence-specific DNA binding (GO:0003700);; Cellular Component: nucleus (GO:0005634);; Molecular Function: sequence-specific DNA binding (GO:0043565);;	K13424|1.8e-21|jre:109006899|K13424 WRKY transcription factor 33 | (RefSeq) probable WRKY transcription factor 33	MAPK signaling pathway - plant (ko04016);; Plant-pathogen interaction (ko04626)	--	--	WRKY DNA -binding domain	WRKY transcription factor 6 OS=Arabidopsis thaliana OX=3702 GN=WRKY6 PE=1 SV=1
Solyc09g015770.2	WRKY81	38.3784	26.0039	136.372	356.142	--	--	Molecular Function: transcription factor activity, sequence-specific DNA binding (GO:0003700);; Cellular Component: nucleus (GO:0005634);; Molecular Function: sequence-specific DNA binding (GO:0043565);;	K13459|9.4e-15|bvg:104889681|K13459 disease resistance protein RPS2 | (RefSeq) disease resistance protein At4g27190	Plant-pathogen interaction (ko04626)	--	--	WRKY DNA -binding domain	WRKY DNA-binding transcription factor 70 OS=Solanum lycopersicum OX=4081 GN=WRKY70 PE=2 SV=1
Solyc09g084480.2	LOC101247857	8.64842	1.98105	23.6364	3.95274	--	--	Molecular Function: serine-type endopeptidase inhibitor activity (GO:0004867);; Biological Process: response to wounding (GO:0009611);;	K20769|1.4e-06|mesc:110611169|K20769 fatty acid omega-hydroxylase [EC:1.14.-.-] | (RefSeq) cytochrome P450 94A2-like	Cutin, suberine and wax biosynthesis (ko00073)	--	--	Potato inhibitor I family	Wound-induced proteinase inhibitor 1 OS=Solanum peruvianum OX=4082 PE=3 SV=1
Solyc09g084450.2	LOC101247557	10.3124	11.2083	24.5126	8.76561	--	--	Molecular Function: serine-type endopeptidase inhibitor activity (GO:0004867);; Biological Process: response to wounding (GO:0009611);;	K20769|1.5e-08|mesc:110611169|K20769 fatty acid omega-hydroxylase [EC:1.14.-.-] | (RefSeq) cytochrome P450 94A2-like	Cutin, suberine and wax biosynthesis (ko00073)	--	--	Potato inhibitor I family	Wound-induced proteinase inhibitor 1 OS=Solanum peruvianum OX=4082 PE=3 SV=1
Solyc09g084470.2	LOC543954	24.536	127.115	57.037	138.957	--	--	Molecular Function: serine-type endopeptidase inhibitor activity (GO:0004867);; Biological Process: response to wounding (GO:0009611);;	K20769|5.6e-08|mesc:110611169|K20769 fatty acid omega-hydroxylase [EC:1.14.-.-] | (RefSeq) cytochrome P450 94A2-like	Cutin, suberine and wax biosynthesis (ko00073)	--	--	Potato inhibitor I family	Wound-induced proteinase inhibitor 1 OS=Solanum lycopersicum OX=4081 GN=PIIF PE=2 SV=1
Solyc09g089540.2	LOC101266868	4.24134	0.539719	16.292	0.473834	--	--	Molecular Function: serine-type endopeptidase inhibitor activity (GO:0004867);; Biological Process: response to wounding (GO:0009611);;	--	--	--	--	Potato inhibitor I family	Wound-induced proteinase inhibitor 1 OS=Solanum lycopersicum OX=4081 GN=PIIF PE=2 SV=1
Solyc11g005430.1	LOC104644530	3.15057	2.60343	1.39657	3.62527	--	--	Cellular Component: integral component of membrane (GO:0016021);; Molecular Function: transmembrane transporter activity (GO:0022857);;	--	--	--	--	EamA-like transporter family	WAT1-related protein At5g64700 OS=Arabidopsis thaliana OX=3702 GN=At5g64700 PE=2 SV=1
Solyc11g005350.1	LOC101261286	11.6308	3.57105	4.74891	10.4792	--	--	Cellular Component: integral component of membrane (GO:0016021);; Molecular Function: transmembrane transporter activity (GO:0022857);;	K17500|1.3e-48|nto:104085001|K17500 integrin-linked kinase-associated serine/threonine phosphatase 2C [EC:3.1.3.16] | (RefSeq) WAT1-related protein At3g18200 isoform X1	--	--	--	EamA-like transporter family	WAT1-related protein At1g68170 OS=Arabidopsis thaliana OX=3702 GN=At1g68170 PE=3 SV=1
Solyc02g090110.2	LOC543924	8.62182	2.8048	19.3813	46.9917	[T]	Signal transduction mechanisms	Molecular Function: protein serine/threonine kinase activity (GO:0004674);; Molecular Function: ATP binding (GO:0005524);; Cellular Component: integral component of membrane (GO:0016021);;	K23544|7.0e-64|brp:103842861|K23544 serine incorporator 1/3 | (RefSeq) serine incorporator 3	--	[T]	Signal transduction mechanisms	Protein kinase domain	Wall-associated receptor kinase-like 14 OS=Arabidopsis thaliana OX=3702 GN=WAKL14 PE=2 SV=2
Solyc10g076550.1	--	5.56771	2.87128	2.43942	9.24188	[M]	Cell wall/membrane/envelope biogenesis	Molecular Function: protein serine/threonine kinase activity (GO:0004674);; Molecular Function: ATP binding (GO:0005524);; Molecular Function: polysaccharide binding (GO:0030247);;	K23544|2.6e-66|brp:103842861|K23544 serine incorporator 1/3 | (RefSeq) serine incorporator 3	--	--	--	Protein kinase domain	Wall-associated receptor kinase 5 OS=Arabidopsis thaliana OX=3702 GN=WAK5 PE=2 SV=1
Solyc02g068460.1	--	3.93858	0.164226	0.299957	7.52389	--	--	--	--	--	--	--	VQ motif	VQ motif-containing protein 22 OS=Arabidopsis thaliana OX=3702 GN=VQ22 PE=2 SV=1
Solyc02g031990.1	--	4.02722	1.45806	1.23915	7.85302	--	--	--	--	--	--	--	VQ motif	VQ motif-containing protein 22 OS=Arabidopsis thaliana OX=3702 GN=VQ22 PE=2 SV=1
Solyc02g068470.1	--	2.98428	0.138149	0.07924	5.98001	--	--	--	--	--	--	--	VQ motif	VQ motif-containing protein 22 OS=Arabidopsis thaliana OX=3702 GN=VQ22 PE=2 SV=1
Solyc03g117500.1	LOC101250680	0.629355	1.20298	3.41081	1.56922	--	--	--	--	--	--	--	VQ motif	VQ motif-containing protein 11 OS=Arabidopsis thaliana OX=3702 GN=VQ11 PE=1 SV=1
Solyc01g066940.2	LOC101252023	11.3355	3.47639	3.52215	21.5269	--	--	Cellular Component: integral component of membrane (GO:0016021);; Biological Process: vesicle-mediated transport (GO:0016192);;	K08511|1.7e-120|sly:101252023|K08511 vesicle-associated membrane protein 72 | (RefSeq) vesicle-associated membrane protein 724	--	[U]	Intracellular trafficking, secretion, and vesicular transport	Synaptobrevin	Vesicle-associated membrane protein 724 OS=Arabidopsis thaliana OX=3702 GN=VAMP724 PE=2 SV=2
Solyc12g100270.1	LOC101268663	0.597674	0.135203	0.0699607	1.17059	[I]	Lipid transport and metabolism	Molecular Function: iron ion binding (GO:0005506);; Biological Process: lipid biosynthetic process (GO:0008610);; Cellular Component: integral component of membrane (GO:0016021);; Molecular Function: oxidoreductase activity (GO:0016491);;	K15404|0.0e+00|sly:101268663|K15404 aldehyde decarbonylase [EC:4.1.99.5] | (RefSeq) protein ECERIFERUM 1	Cutin, suberine and wax biosynthesis (ko00073)	--	--	WAX2 C-terminal domain	Very-long-chain aldehyde decarbonylase CER1 OS=Arabidopsis thaliana OX=3702 GN=CER1 PE=1 SV=1
Solyc02g081970.2	LOC101250358	13.4032	6.68466	6.00557	35.4129	--	--	Molecular Function: calcium ion binding (GO:0005509);; Cellular Component: integral component of membrane (GO:0016021);;	K01859|2.3e-239|sita:101771169|K01859 chalcone isomerase [EC:5.5.1.6] | (RefSeq) vacuolar-sorting receptor 1	Flavonoid biosynthesis (ko00941)	--	--	PA domain	Vacuolar-sorting receptor 6 OS=Arabidopsis thaliana OX=3702 GN=VSR6 PE=2 SV=3
Solyc06g074190.2	LOC101255107	2.17071	3.69542	4.91269	2.42418	--	--	--	--	--	--	--	--	Uncharacterized protein At5g41620 OS=Arabidopsis thaliana OX=3702 GN=At5g41620 PE=2 SV=2
Solyc05g008210.2	LOC101256180	6.09551	3.42807	1.799	14.8808	--	--	--	--	--	--	--	Domain of unknown function (DUF4228)	Uncharacterized protein At1g66480 OS=Arabidopsis thaliana OX=3702 GN=At1g66480 PE=2 SV=1
Solyc00g080750.2	LOC101251168	7.52272	1.7474	3.5166	7.44733	--	--	--	--	--	--	--	Domain of unknown function (DUF4228)	Uncharacterized protein At1g66480 OS=Arabidopsis thaliana OX=3702 GN=At1g66480 PE=2 SV=1
Solyc04g078660.1	LOC101249072	8.89581	1.612	1.53509	63.5152	--	--	Molecular Function: transferase activity, transferring acyl groups other than amino-acyl groups (GO:0016747);;	K19747|3.8e-55|vvi:100243942|K19747 BAHD acyltransferase [EC:2.3.1.-] | (RefSeq) BAHD acyltransferase DCR	--	--	--	Transferase family	Uncharacterized acetyltransferase At3g50280 OS=Arabidopsis thaliana OX=3702 GN=At3g50280 PE=3 SV=1
Solyc09g011160.2	LOC101248324	3.246	1.77147	1.34086	4.53825	[DZ]	Cell cycle control, cell division, chromosome partitioning;; Cytoskeleton	--	K10614|2.4e-12|cvr:CHLNCDRAFT_57991|K10614 E3 ubiquitin-protein ligase HERC3 [EC:2.3.2.26] | (RefSeq) hypothetical protein	Ubiquitin mediated proteolysis (ko04120)	[S]	Function unknown	Regulator of chromosome condensation (RCC1) repeat	Ultraviolet-B receptor UVR8 OS=Arabidopsis thaliana OX=3702 GN=UVR8 PE=1 SV=1
Solyc01g006670.2	--	1.78978	1.71148	6.00557	2.70195	--	--	Molecular Function: UDP-glycosyltransferase activity (GO:0008194);;	K23260|1.0e-66|cmax:111470963|K23260 scopoletin glucosyltransferase [EC:2.4.1.128] | (RefSeq) scopoletin glucosyltransferase-like	Phenylpropanoid biosynthesis (ko00940)	[GC]	Carbohydrate transport and metabolism;; Energy production and conversion	UDP-glucoronosyl and UDP-glucosyl transferase	UDP-glycosyltransferase 92A1 OS=Arabidopsis thaliana OX=3702 GN=UGT92A1 PE=2 SV=1
Solyc09g092500.1	UGT75C1	23.6076	19.1315	51.0449	26.4111	[G]	Carbohydrate transport and metabolism	Molecular Function: UDP-glycosyltransferase activity (GO:0008194);;	K13692|5.2e-124|bna:106352547|K13692 UDP-glucose:(indol-3-yl)acetate beta-D-glucosyltransferase [EC:2.4.1.121] | (RefSeq) UDP-glycosyltransferase 75D1-like	--	[GC]	Carbohydrate transport and metabolism;; Energy production and conversion	UDP-glucoronosyl and UDP-glucosyl transferase	UDP-glycosyltransferase 75C1 OS=Solanum lycopersicum OX=4081 GN=UGT75C1 PE=1 SV=1
Solyc10g085880.1	UGT73C4	2.97772	2.95734	7.81755	3.6594	--	--	Molecular Function: UDP-glycosyltransferase activity (GO:0008194);;	K13496|9.9e-197|sly:101261181|K13496 UDP-glucosyltransferase 73C [EC:2.4.1.-] | (RefSeq) SlUGT73C4; uridine diphosphate glucosyltransferase	Zeatin biosynthesis (ko00908)	[GC]	Carbohydrate transport and metabolism;; Energy production and conversion	UDP-glucoronosyl and UDP-glucosyl transferase	UDP-glycosyltransferase 73C4 OS=Solanum lycopersicum OX=4081 GN=UGT73C4 PE=2 SV=1
Solyc12g042600.1	LOC101257246	8.7937	3.27039	3.01582	29.0808	--	--	Molecular Function: UDP-glycosyltransferase activity (GO:0008194);;	K13496|1.1e-289|sly:101257246|K13496 UDP-glucosyltransferase 73C [EC:2.4.1.-] | (RefSeq) UDP-glycosyltransferase 73C1	Zeatin biosynthesis (ko00908)	[GC]	Carbohydrate transport and metabolism;; Energy production and conversion	UDP-glucoronosyl and UDP-glucosyl transferase	UDP-glycosyltransferase 73C3 OS=Arabidopsis thaliana OX=3702 GN=UGT73C3 PE=2 SV=1
Solyc09g098080.2	LOC101265369	1.46601	0.0921633	0	4.31371	[G]	Carbohydrate transport and metabolism	Molecular Function: UDP-glycosyltransferase activity (GO:0008194);;	K22950|5.9e-107|fve:101295404|K22950 acylphloroglucinol glucosyltransferase [EC:2.4.1.358] | (RefSeq) anthocyanidin 3-O-glucosyltransferase 2-like	--	[GC]	Carbohydrate transport and metabolism;; Energy production and conversion	UDP-glucoronosyl and UDP-glucosyl transferase	UDP-glycosyltransferase 71E1 OS=Stevia rebaudiana OX=55670 GN=UGT71E1 PE=2 SV=1
Solyc07g043150.1	LOC101258876	4.5185	0.650808	0.892068	13.3375	[G]	Carbohydrate transport and metabolism	Molecular Function: UDP-glycosyltransferase activity (GO:0008194);;	K22950|7.0e-116|fve:101295404|K22950 acylphloroglucinol glucosyltransferase [EC:2.4.1.358] | (RefSeq) anthocyanidin 3-O-glucosyltransferase 2-like	--	[GC]	Carbohydrate transport and metabolism;; Energy production and conversion	UDP-glucoronosyl and UDP-glucosyl transferase	UDP-glycosyltransferase 71E1 OS=Stevia rebaudiana OX=55670 GN=UGT71E1 PE=2 SV=1
Solyc11g007490.1	LOC101250182	1.00586	0.20232	0.334615	1.80567	[G]	Carbohydrate transport and metabolism	Molecular Function: UDP-glycosyltransferase activity (GO:0008194);;	K13080|2.8e-119|vvi:100244875|K13080 flavanone 7-O-glucoside 2''-O-beta-L-rhamnosyltransferase [EC:2.4.1.236] | (RefSeq) flavanone 7-O-glucoside 2''-O-beta-L-rhamnosyltransferase	Flavonoid biosynthesis (ko00941);; Flavone and flavonol biosynthesis (ko00944)	[GC]	Carbohydrate transport and metabolism;; Energy production and conversion	UDP-glucoronosyl and UDP-glucosyl transferase	UDP-glucosyltransferase 29 OS=Panax ginseng OX=4054 GN=UGT29 PE=1 SV=1
Solyc11g007500.1	LOC101251640	8.63789	0.448204	0.323835	33.0898	--	--	Molecular Function: UDP-glycosyltransferase activity (GO:0008194);;	K13080|1.1e-46|vvi:100244875|K13080 flavanone 7-O-glucoside 2''-O-beta-L-rhamnosyltransferase [EC:2.4.1.236] | (RefSeq) flavanone 7-O-glucoside 2''-O-beta-L-rhamnosyltransferase	Flavonoid biosynthesis (ko00941);; Flavone and flavonol biosynthesis (ko00944)	[GC]	Carbohydrate transport and metabolism;; Energy production and conversion	--	UDP-glucosyltransferase 29 OS=Panax ginseng OX=4054 GN=UGT29 PE=1 SV=1
Solyc01g107780.2	LOC101256719	69.0273	2.19887	0.406996	155.044	[G]	Carbohydrate transport and metabolism	Molecular Function: UDP-glycosyltransferase activity (GO:0008194);;	K23260|8.0e-160|dzi:111308291|K23260 scopoletin glucosyltransferase [EC:2.4.1.128] | (RefSeq) scopoletin glucosyltransferase-like	Phenylpropanoid biosynthesis (ko00940)	[GC]	Carbohydrate transport and metabolism;; Energy production and conversion	UDP-glucoronosyl and UDP-glucosyl transferase	UDP-glucose flavonoid 3-O-glucosyltransferase 7 OS=Fragaria ananassa OX=3747 GN=GT7 PE=1 SV=1
Solyc05g007150.2	--	28.015	17.0693	12.7775	35.7727	--	--	Cellular Component: integral component of membrane (GO:0016021);; Biological Process: transmembrane transport (GO:0055085);;	K15275|1.5e-192|sly:101259743|K15275 solute carrier family 35 (UDP-galactose transporter), member B1 | (RefSeq) UDP-galactose/UDP-glucose transporter 3	--	[G]	Carbohydrate transport and metabolism	UAA transporter family	UDP-galactose/UDP-glucose transporter 3 OS=Arabidopsis thaliana OX=3702 GN=UTR3 PE=1 SV=1
Solyc07g043550.2	LOC101253205	1.66931	1.20458	0.618126	4.57809	[M]	Cell wall/membrane/envelope biogenesis	Molecular Function: UDP-glucose 4-epimerase activity (GO:0003978);; Biological Process: galactose metabolic process (GO:0006012);;	K12448|1.4e-173|sly:101253205|K12448 UDP-arabinose 4-epimerase [EC:5.1.3.5] | (RefSeq) UDP-arabinose 4-epimerase 1	Amino sugar and nucleotide sugar metabolism (ko00520)	[M]	Cell wall/membrane/envelope biogenesis	GDP-mannose 4,6 dehydratase	UDP-arabinose 4-epimerase 1 OS=Arabidopsis thaliana OX=3702 GN=MUR4 PE=1 SV=1
Solyc01g090120.2	LOC101254836	1.64854	4.1809	3.55992	1.55816	--	--	Molecular Function: electron carrier activity (GO:0009055);;	--	--	--	--	Plastocyanin-like domain	Uclacyanin 1 OS=Arabidopsis thaliana OX=3702 GN=UCC1 PE=1 SV=1
Solyc03g082690.2	LOC100316887	10.4433	3.26417	4.60854	25.1528	[D]	Cell cycle control, cell division, chromosome partitioning	Molecular Function: ubiquitin-protein transferase activity (GO:0004842);;	K08332|1.9e-99|ccaj:109805896|K08332 vacuolar protein 8 | (RefSeq) U-box domain-containing protein 44-like	--	[S]	Function unknown	Armadillo/beta-catenin-like repeat	U-box domain-containing protein 43 OS=Arabidopsis thaliana OX=3702 GN=PUB43 PE=2 SV=1
Solyc04g008100.1	LOC101262803	1.09101	0.464334	3.42288	33.4443	--	--	Molecular Function: ubiquitin-protein transferase activity (GO:0004842);;	K10260|3.9e-12|mng:MNEG_6477|K10260 F-box and WD-40 domain protein 7 | (RefSeq) F-box and WD repeat domain containing 7	Ubiquitin mediated proteolysis (ko04120)	--	--	U-box domain	U-box domain-containing protein 21 OS=Arabidopsis thaliana OX=3702 GN=PUB21 PE=2 SV=1
Solyc11g006030.1	LOC101265502	5.26513	2.78527	1.27606	4.22518	--	--	Molecular Function: ubiquitin-protein transferase activity (GO:0004842);;	K10260|8.7e-17|ota:OT_ostta09g00430|K10260 F-box and WD-40 domain protein 7 | (RefSeq) WD40/YVTN repeat-like-containing domain	Ubiquitin mediated proteolysis (ko04120)	--	--	U-box domain	U-box domain-containing protein 21 OS=Arabidopsis thaliana OX=3702 GN=PUB21 PE=2 SV=1
Solyc03g114160.1	LOC101249811	3.79558	2.83375	0.550024	1.32607	--	--	Molecular Function: ubiquitin-protein transferase activity (GO:0004842);;	K10260|3.3e-18|mpp:MICPUCDRAFT_56233|K10260 F-box and WD-40 domain protein 7 | (RefSeq) WD40 repeat protein	Ubiquitin mediated proteolysis (ko04120)	[S]	Function unknown	U-box domain	U-box domain-containing protein 19 OS=Arabidopsis thaliana OX=3702 GN=PUB19 PE=2 SV=1
Solyc06g076040.2	LOC101250310	20.9412	14.5805	42.2475	98.3123	[L]	Replication, recombination and repair	Molecular Function: ubiquitin-protein transferase activity (GO:0004842);; Biological Process: cell surface receptor signaling pathway (GO:0007166);;	K03283|1.6e-17|ppp:112288540|K03283 heat shock 70kDa protein 1/2/6/8 | (RefSeq) uncharacterized protein LOC112288540	Spliceosome (ko03040);; Protein processing in endoplasmic reticulum (ko04141);; Endocytosis (ko04144)	[S]	Function unknown	Armadillo/beta-catenin-like repeat	U-box domain-containing protein 13 OS=Arabidopsis thaliana OX=3702 GN=PUB13 PE=1 SV=1
Solyc08g075550.2	LOC543825	86.4206	1.93668	1.50592	201.044	[H]	Coenzyme transport and metabolism	Cellular Component: mitochondrion (GO:0005739);; Molecular Function: alternative oxidase activity (GO:0009916);; Biological Process: alternative respiration (GO:0010230);; Cellular Component: integral component of membrane (GO:0016021);; Molecular Function: metal ion binding (GO:0046872);; Cellular Component: respiratory chain (GO:0070469);; Molecular Function: ubiquinol:oxygen oxidoreductase act…	K17893|2.7e-188|sly:543825|K17893 ubiquinol oxidase [EC:1.10.3.11] | (RefSeq) alternative oxidase 1b	--	--	--	Alternative oxidase	Ubiquinol oxidase 3, mitochondrial OS=Arabidopsis thaliana OX=3702 GN=AOX3 PE=1 SV=2
Solyc08g075540.2	AOX1a	190.062	49.2622	75.0391	390.413	[H]	Coenzyme transport and metabolism	Molecular Function: alternative oxidase activity (GO:0009916);; Cellular Component: integral component of membrane (GO:0016021);; Molecular Function: metal ion binding (GO:0046872);; Cellular Component: respiratory chain (GO:0070469);; Molecular Function: ubiquinol:oxygen oxidoreductase activity (GO:0102721);;	K17893|9.9e-208|sly:543824|K17893 ubiquinol oxidase [EC:1.10.3.11] | (RefSeq) alternative oxidase 1a	--	--	--	Alternative oxidase	Ubiquinol oxidase 1, mitochondrial OS=Nicotiana tabacum OX=4097 GN=AOX1 PE=1 SV=1
Solyc02g069770.2	LOC101263568	6.39661	6.17639	2.62645	6.37377	--	--	Biological Process: rRNA processing (GO:0006364);; Molecular Function: U3 snoRNA binding (GO:0034511);;	K14793|4.7e-251|sly:101263568|K14793 ribosomal RNA-processing protein 9 | (RefSeq) WD40-repeat domain-contaning protein	--	[A]	RNA processing and modification	WD domain, G-beta repeat	U3 snoRNP-associated protein-like EMB2271 OS=Arabidopsis thaliana OX=3702 GN=EMB2271 PE=2 SV=1
Solyc07g049560.2	LOC107023980	31.881	16.9302	7.75707	24.44	[T]	Signal transduction mechanisms	Molecular Function: protein tyrosine phosphatase activity (GO:0004725);;	K18045|1.2e-132|spen:107023980|K18045 tyrosine-protein phosphatase SIW14 [EC:3.1.3.48] | (RefSeq) tyrosine-protein phosphatase DSP1	--	[V]	Defense mechanisms	Tyrosine phosphatase family	Tyrosine-protein phosphatase DSP1 OS=Arabidopsis thaliana OX=3702 GN=DSP1 PE=1 SV=1
Solyc08g068790.1	LOC107028754	6.13364	4.59724	28.8837	63.7431	--	--	Molecular Function: N-acetyltransferase activity (GO:0008080);;	K22246|4.2e-33|spen:107028754|K22246 tyramine N-feruloyltransferase [EC:2.3.1.110] | (RefSeq) tyramine N-feruloyltransferase 4/11-like	--	--	--	--	Tyramine N-feruloyltransferase 4/11 OS=Nicotiana tabacum OX=4097 GN=THT4 PE=2 SV=1
Solyc08g068780.1	THT7-8	27.9136	21.2949	58.8073	135.868	--	--	Molecular Function: N-acetyltransferase activity (GO:0008080);;	K22246|2.7e-132|sly:544307|K22246 tyramine N-feruloyltransferase [EC:2.3.1.110] | (RefSeq) THT7-8; N-hydroxycinnamoyl-CoA:tyramine N-hydroxycinnamoyl transferase THT7-8	--	[E]	Amino acid transport and metabolism	Acetyltransferase (GNAT) family	Tyramine N-feruloyltransferase 4/11 OS=Nicotiana tabacum OX=4097 GN=THT4 PE=2 SV=1
Solyc08g068710.1	LOC101266542	97.2069	11.9381	36.7288	388.335	--	--	Molecular Function: N-acetyltransferase activity (GO:0008080);;	K22246|3.8e-131|sly:101266542|K22246 tyramine N-feruloyltransferase [EC:2.3.1.110] | (RefSeq) tyramine N-feruloyltransferase 4/11-like	--	[E]	Amino acid transport and metabolism	Acetyltransferase (GNAT) family	Tyramine N-feruloyltransferase 4/11 OS=Nicotiana tabacum OX=4097 GN=THT4 PE=2 SV=1
Solyc08g068730.1	THT1-3	61.7721	4.73355	8.19267	218.593	--	--	Molecular Function: N-acetyltransferase activity (GO:0008080);;	K22246|2.7e-129|sly:544254|K22246 tyramine N-feruloyltransferase [EC:2.3.1.110] | (RefSeq) THT1-3; N-hydroxycinnamoyl-CoA:tyramine N-hydroxycinnamoyl transferase THT1-3	--	[E]	Amino acid transport and metabolism	Acetyltransferase (GNAT) family	Tyramine N-feruloyltransferase 4/11 OS=Nicotiana tabacum OX=4097 GN=THT4 PE=2 SV=1
Solyc03g098030.2	LOC101249803	1.60993	0.575006	4.05748	0.249988	--	--	Molecular Function: hydrolase activity (GO:0016787);; Biological Process: phosphatidylinositol dephosphorylation (GO:0046856);;	K01099|5.2e-122|gmx:100798039|K01099 inositol polyphosphate 5-phosphatase INPP5B/F [EC:3.1.3.36] | (RefSeq) type IV inositol polyphosphate 5-phosphatase 9 isoform X2	Inositol phosphate metabolism (ko00562);; Phosphatidylinositol signaling system (ko04070)	[U]	Intracellular trafficking, secretion, and vesicular transport	Endonuclease/Exonuclease/phosphatase family	Type IV inositol polyphosphate 5-phosphatase 9 OS=Arabidopsis thaliana OX=3702 GN=IP5P9 PE=1 SV=1
Solyc10g085020.1	--	128.558	96.818	62.6567	182.919	--	--	Molecular Function: GTPase activity (GO:0003924);; Molecular Function: structural constituent of cytoskeleton (GO:0005200);; Molecular Function: GTP binding (GO:0005525);; Cellular Component: cytoplasm (GO:0005737);; Cellular Component: microtubule (GO:0005874);; Biological Process: microtubule-based process (GO:0007017);;	K07375|1.9e-264|sly:101253952|K07375 tubulin beta | (RefSeq) tubulin beta-2 chain	Phagosome (ko04145)	[Z]	Cytoskeleton	Tubulin/FtsZ family, GTPase domain	Tubulin beta-2 chain OS=Oryza sativa subsp. japonica OX=39947 GN=TUBB2 PE=2 SV=1
Solyc10g005320.2	LOC101256422	0.236066	0.040587	3.2948	0.690596	[E]	Amino acid transport and metabolism	Molecular Function: tryptophan synthase activity (GO:0004834);;	K01696|2.0e-269|sly:101256422|K01696 tryptophan synthase beta chain [EC:4.2.1.20] | (RefSeq) tryptophan synthase beta chain 1-like	Glycine, serine and threonine metabolism (ko00260);; Phenylalanine, tyrosine and tryptophan biosynthesis (ko00400);; Biosynthesis of amino acids (ko01230)	[E]	Amino acid transport and metabolism	Pyridoxal-phosphate dependent enzyme	Tryptophan synthase beta chain 2, chloroplastic OS=Camptotheca acuminata OX=16922 GN=TSB PE=2 SV=1
Solyc04g054950.2	LOC101263402	12.5392	1.00125	1.23524	25.9857	[IQR]	Lipid transport and metabolism;; Secondary metabolites biosynthesis, transport and catabolism;; General function prediction only	Cellular Component: integral component of membrane (GO:0016021);; Molecular Function: oxidoreductase activity (GO:0016491);;	K08081|4.1e-150|sly:101263402|K08081 tropinone reductase I [EC:1.1.1.206] | (RefSeq) tropinone reductase homolog	Tropane, piperidine and pyridine alkaloid biosynthesis (ko00960)	[R]	General function prediction only	Enoyl-(Acyl carrier protein) reductase	Tropinone reductase homolog OS=Datura stramonium OX=4076 PE=2 SV=1
Solyc04g071780.2	LOC101251576	1.03428	0.127233	0.146972	1.52099	[QV]	Secondary metabolites biosynthesis, transport and catabolism;; Defense mechanisms	Molecular Function: iron ion binding (GO:0005506);; Cellular Component: integral component of membrane (GO:0016021);; Molecular Function: oxidoreductase activity, acting on paired donors, with incorporation or reduction of molecular oxygen (GO:0016705);; Molecular Function: heme binding (GO:0020037);;	K20623|1.7e-173|vvi:100263428|K20623 typhasterol/6-deoxotyphasterol 2alpha-hydroxylase | (RefSeq) cytochrome P450 71A1	Brassinosteroid biosynthesis (ko00905)	[Q]	Secondary metabolites biosynthesis, transport and catabolism	Cytochrome P450	Trimethyltridecatetraene synthase OS=Zea mays OX=4577 GN=CYP92C6 PE=1 SV=1
Solyc03g122350.2	LOC101252373	47.4743	6.3994	11.2429	164.28	[QV]	Secondary metabolites biosynthesis, transport and catabolism;; Defense mechanisms	Molecular Function: iron ion binding (GO:0005506);; Cellular Component: integral component of membrane (GO:0016021);; Molecular Function: oxidoreductase activity, acting on paired donors, with incorporation or reduction of molecular oxygen (GO:0016705);; Molecular Function: heme binding (GO:0020037);;	K20623|2.0e-299|sly:101252373|K20623 typhasterol/6-deoxotyphasterol 2alpha-hydroxylase | (RefSeq) cytochrome P450 71A1	Brassinosteroid biosynthesis (ko00905)	[Q]	Secondary metabolites biosynthesis, transport and catabolism	Cytochrome P450	Trimethyltridecatetraene synthase OS=Zea mays OX=4577 GN=CYP92C6 PE=1 SV=1
Solyc04g071360.2	LOC101267228	17.4051	34.0034	38.1611	19.4473	--	--	--	K01051|4.4e-20|var:108341535|K01051 pectinesterase [EC:3.1.1.11] | (RefSeq) probable pectinesterase/pectinesterase inhibitor 58	Pentose and glucuronate interconversions (ko00040)	[K]	Transcription	Myb/SANT-like DNA-binding domain	Trihelix transcription factor DF1 OS=Arabidopsis thaliana OX=3702 GN=DF1 PE=4 SV=1
Solyc01g007810.1	OFP3	6.65399	5.6146	2.52217	0.914914	--	--	Cellular Component: nucleus (GO:0005634);; Biological Process: negative regulation of transcription, DNA-templated (GO:0045892);;	--	--	--	--	Transcriptional repressor, ovate	Transcription repressor OFP13 OS=Arabidopsis thaliana OX=3702 GN=OFP13 PE=1 SV=1
Solyc06g070900.2	TCP17	6.33142	9.89788	21.8053	4.04552	--	--	Molecular Function: transcription factor activity, sequence-specific DNA binding (GO:0003700);; Cellular Component: nucleus (GO:0005634);; Molecular Function: sequence-specific DNA binding (GO:0043565);;	K16221|2.1e-31|lang:109335954|K16221 transcription factor TCP21 (protein CCA1 HIKING EXPEDITION) | (RefSeq) transcription factor TCP7-like	Circadian rhythm - plant (ko04712)	--	--	TCP family transcription factor	Transcription factor TCP14 OS=Arabidopsis thaliana OX=3702 GN=TCP14 PE=1 SV=1
Solyc09g007570.1	LOC101246465	1.38232	4.30305	3.46334	1.50258	--	--	Molecular Function: DNA binding (GO:0003677);; Cellular Component: nucleus (GO:0005634);;	K08869|1.1e-19|cre:CHLREDRAFT_165812|K08869 aarF domain-containing kinase | (RefSeq) predicted protein	--	[O]	Posttranslational modification, protein turnover, chaperones	Myb-like DNA-binding domain	Transcription factor SRM1 OS=Arabidopsis thaliana OX=3702 GN=SRM1 PE=1 SV=1
Solyc06g008030.2	LOC101260141	15.7385	17.5716	42.4462	20.0766	--	--	Molecular Function: protein dimerization activity (GO:0046983);;	K16189|1.9e-47|egu:105033626|K16189 phytochrome-interacting factor 4 | (RefSeq) transcription factor PIF4-like isoform X1	Plant hormone signal transduction (ko04075)	--	--	Helix-loop-helix DNA-binding domain	Transcription factor PIF1 OS=Arabidopsis thaliana OX=3702 GN=PIF1 PE=1 SV=1
Solyc05g009660.2	LOC101247526	3.32658	6.00875	8.31018	27.0343	--	--	Molecular Function: transcription factor activity, sequence-specific DNA binding (GO:0003700);; Biological Process: transcription, DNA-templated (GO:0006351);; Molecular Function: sequence-specific DNA binding (GO:0043565);;	K14431|5.0e-255|sly:101247526|K14431 transcription factor TGA | (RefSeq) transcription factor TGA2.3-like	Plant hormone signal transduction (ko04075)	--	--	Seed dormancy control	Transcription factor PERIANTHIA OS=Arabidopsis thaliana OX=3702 GN=PAN PE=1 SV=1
Solyc12g008800.1	LOC101267581	7.39485	13.541	33.5113	4.60105	--	--	Molecular Function: DNA binding (GO:0003677);; Cellular Component: nucleus (GO:0005634);;	K08869|2.7e-23|cre:CHLREDRAFT_165812|K08869 aarF domain-containing kinase | (RefSeq) predicted protein	--	--	--	Myb-like DNA-binding domain	Transcription factor MYBS3 OS=Oryza sativa subsp. japonica OX=39947 GN=MYBS3 PE=2 SV=1
Solyc03g119370.1	LOC101266622	0.689185	0.585367	2.02976	10.1325	--	--	Molecular Function: DNA binding (GO:0003677);;	K09422|7.1e-153|sly:101266622|K09422 transcription factor MYB, plant | (RefSeq) transcription factor MYB62-like	--	[K]	Transcription	Myb-like DNA-binding domain	Transcription factor MYB62 OS=Arabidopsis thaliana OX=3702 GN=MYB62 PE=2 SV=1
Solyc01g102340.2	LOC101268231	0.66247	0.935758	1.97657	0.732595	--	--	Molecular Function: DNA binding (GO:0003677);; Cellular Component: nucleus (GO:0005634);;	K09422|9.3e-245|sly:101268231|K09422 transcription factor MYB, plant | (RefSeq) transcription factor MYB61	--	[K]	Transcription	Myb-like DNA-binding domain	Transcription factor MYB61 OS=Arabidopsis thaliana OX=3702 GN=MYB61 PE=2 SV=1
Solyc07g053230.2	LOC112941846	1.2225	3.84475	17.4796	47.9633	--	--	Molecular Function: DNA binding (GO:0003677);; Cellular Component: nucleus (GO:0005634);;	K09422|1.1e-144|sly:112941846|K09422 transcription factor MYB, plant | (RefSeq) transcription factor MYB15-like	--	[K]	Transcription	Myb-like DNA-binding domain	Transcription factor MYB4 OS=Oryza sativa subsp. japonica OX=39947 GN=MYB4 PE=2 SV=2
Solyc06g053610.2	MYB	2.18931	1.74824	0.755438	1.82061	--	--	Molecular Function: transcription regulatory region sequence-specific DNA binding (GO:0000976);; Molecular Function: transcription factor activity, sequence-specific DNA binding (GO:0003700);; Cellular Component: nucleus (GO:0005634);; Biological Process: cell differentiation (GO:0030154);; Molecular Function: sequence-specific DNA binding (GO:0043565);;	K09422|1.8e-150|sly:544113|K09422 transcription factor MYB, plant | (RefSeq) MYB; R2R3MYB transcription factor 14	--	[K]	Transcription	Myb-like DNA-binding domain	Transcription factor MYB15 OS=Arabidopsis thaliana OX=3702 GN=MYB15 PE=1 SV=1
Solyc03g093890.2	LOC101245233	17.3223	1.7364	1.47985	56.243	--	--	Molecular Function: DNA binding (GO:0003677);; Cellular Component: nucleus (GO:0005634);;	K09422|2.6e-146|sly:101245233|K09422 transcription factor MYB, plant | (RefSeq) R2R3MYB transcription factor 52	--	[K]	Transcription	Myb-like DNA-binding domain	Transcription factor MYB14 OS=Arabidopsis thaliana OX=3702 GN=MYB14 PE=2 SV=1
Solyc10g086250.1	MYB75	3.36535	0.942067	1.54659	0.0802153	--	--	Molecular Function: transcription regulatory region sequence-specific DNA binding (GO:0000976);; Molecular Function: transcription factor activity, sequence-specific DNA binding (GO:0003700);; Cellular Component: nucleus (GO:0005634);; Biological Process: cell differentiation (GO:0030154);; Molecular Function: sequence-specific DNA binding (GO:0043565);;	K09422|8.2e-93|sot:102578889|K09422 transcription factor MYB, plant | (RefSeq) transcription factor MYB113-like	--	[K]	Transcription	Myb-like DNA-binding domain	Transcription factor MYB113 OS=Arabidopsis thaliana OX=3702 GN=MYB113 PE=1 SV=1
Solyc07g045030.2	LOC101268010	1.79579	0.925112	0.171122	8.41636	--	--	Molecular Function: DNA binding (GO:0003677);; Cellular Component: nucleus (GO:0005634);; Biological Process: regulation of transcription, DNA-templated (GO:0006355);;	K00521|3.0e-41|cmos:111447866|K00521 ferric-chelate reductase [EC:1.16.1.7] | (RefSeq) ferric reduction oxidase 7, chloroplastic-like	--	--	--	No apical meristem (NAM) protein	Transcription factor JUNGBRUNNEN 1 OS=Arabidopsis thaliana OX=3702 GN=JUB1 PE=1 SV=1
Solyc09g083360.2	LOC101245202	1.41951	0.526469	18.5507	43.0325	--	--	Molecular Function: protein dimerization activity (GO:0046983);;	--	--	--	--	Helix-loop-helix DNA-binding domain	Transcription factor bHLH92 OS=Arabidopsis thaliana OX=3702 GN=BHLH92 PE=1 SV=1
Solyc03g121240.1	LOC101250001	0.835405	0.387624	1.80393	0.331892	--	--	Molecular Function: protein dimerization activity (GO:0046983);;	K12126|1.1e-07|egr:104456902|K12126 phytochrome-interacting factor 3 | (RefSeq) transcription factor PIF3 isoform X1	Plant hormone signal transduction (ko04075);; Circadian rhythm - plant (ko04712)	--	--	Helix-loop-helix DNA-binding domain	Transcription factor bHLH87 OS=Arabidopsis thaliana OX=3702 GN=BHLH87 PE=1 SV=1
Solyc03g034000.2	LOC101252363	3.93021	5.36752	10.3706	4.63808	--	--	Biological Process: regulation of transcription, DNA-templated (GO:0006355);; Molecular Function: protein dimerization activity (GO:0046983);;	K18878|3.4e-27|cann:107866053|K18878 BHLH transcription factor Upa20 | (RefSeq) Upa20; transcription factor bHLH137-like	Plant-pathogen interaction (ko04626)	--	--	Helix-loop-helix DNA-binding domain	Transcription factor bHLH63 OS=Arabidopsis thaliana OX=3702 GN=BHLH63 PE=1 SV=1
Solyc12g096880.1	LOC101266616	0.244891	0.609179	1.19237	3.97545	--	--	Biological Process: signal transduction (GO:0007165);;	K07466|1.0e-34|fve:101313743|K07466 replication factor A1 | (RefSeq) uncharacterized LOC101313743	DNA replication (ko03030);; Nucleotide excision repair (ko03420);; Mismatch repair (ko03430);; Homologous recombination (ko03440)	--	--	TIR domain	TMV resistance protein N OS=Nicotiana glutinosa OX=35889 GN=N PE=1 SV=1
Solyc07g052780.2	LOC112940071	6.82933	1.29238	1.83713	12.5437	--	--	Biological Process: signal transduction (GO:0007165);;	K13459|7.4e-38|vvi:100265494|K13459 disease resistance protein RPS2 | (RefSeq) probable disease resistance protein At1g52660	Plant-pathogen interaction (ko04626)	--	--	TIR domain	TMV resistance protein N OS=Nicotiana glutinosa OX=35889 GN=N PE=1 SV=1
Solyc12g056360.1	LOC104645134	11.2187	2.12179	2.97565	39.5303	--	--	Cellular Component: cellular_component (GO:0005575);; Cellular Component: intracellular (GO:0005622);; Cellular Component: cell (GO:0005623);; Cellular Component: cytoplasm (GO:0005737);; Cellular Component: intracellular part (GO:0044424);; Cellular Component: cell part (GO:0044464);;	--	--	--	--	Thaumatin family	Thaumatin-like protein OS=Actinidia deliciosa OX=3627 GN=tlp PE=1 SV=2
Solyc01g006950.2	LOC101262338	77.5887	7.41184	17.9702	284.433	--	--	Molecular Function: SNAP receptor activity (GO:0005484);; Biological Process: intracellular protein transport (GO:0006886);; Cellular Component: integral component of membrane (GO:0016021);; Biological Process: vesicle-mediated transport (GO:0016192);;	K08486|1.3e-157|sly:101262338|K08486 syntaxin 1B/2/3 | (RefSeq) syntaxin-121	SNARE interactions in vesicular transport (ko04130)	[U]	Intracellular trafficking, secretion, and vesicular transport	Syntaxin	Syntaxin-121 OS=Arabidopsis thaliana OX=3702 GN=SYP121 PE=1 SV=1
Solyc09g008780.2	LOC101249675	121.012	134.484	55.1725	24.2438	--	--	Cellular Component: integral component of membrane (GO:0016021);;	--	--	--	--	Sulfite exporter TauE/SafE	Sulfite exporter TauE/SafE family protein 4 OS=Arabidopsis thaliana OX=3702 GN=At2g36630 PE=2 SV=1
Solyc04g054730.2	LOC101267799	6.48597	7.65955	2.7252	8.82602	[P]	Inorganic ion transport and metabolism	Cellular Component: integral component of plasma membrane (GO:0005887);; Molecular Function: secondary active sulfate transmembrane transporter activity (GO:0008271);; Molecular Function: anion:anion antiporter activity (GO:0015301);;	K17469|0.0e+00|sly:101267799|K17469 sulfate transporter 2, low-affinity | (RefSeq) sulfate transporter 2.1-like	--	[P]	Inorganic ion transport and metabolism	Sulfate permease family	Sulfate transporter 2.1 OS=Arabidopsis thaliana OX=3702 GN=SULTR2;1 PE=2 SV=1
Solyc09g075820.2	ht2	66.0142	10.7273	18.4118	173.915	[G]	Carbohydrate transport and metabolism	Molecular Function: sugar:proton symporter activity (GO:0005351);; Cellular Component: integral component of plasma membrane (GO:0005887);; Biological Process: glucose import (GO:0046323);;	K24193|2.0e-297|sly:543728|K24193 MFS transporter, SP family, sugar:H+ symporter | (RefSeq) ht2; hexose transporter protein	--	[R]	General function prediction only	Sugar (and other) transporter	Sugar transport protein 13 OS=Arabidopsis thaliana OX=3702 GN=STP13 PE=1 SV=2
Solyc07g042550.2	sus3	27.1386	6.08277	10.8967	41.7571	[M]	Cell wall/membrane/envelope biogenesis	Biological Process: sucrose metabolic process (GO:0005985);; Molecular Function: sucrose synthase activity (GO:0016157);;	K00695|0.0e+00|sly:543731|K00695 sucrose synthase [EC:2.4.1.13] | (RefSeq) sus3; sucrose synthase	Starch and sucrose metabolism (ko00500)	[M]	Cell wall/membrane/envelope biogenesis	Sucrose synthase	Sucrose synthase OS=Solanum tuberosum OX=4113 PE=3 SV=1
Solyc02g030120.1	LOC101244240	1.47486	2.69178	3.06288	0.918746	--	--	Molecular Function: serine-type endopeptidase activity (GO:0004252);;	K15333|2.4e-13|nsy:104224633|K15333 tRNA guanosine-2'-O-methyltransferase [EC:2.1.1.34] | (RefSeq) uncharacterized protein LOC104224633	--	--	--	Fibronectin type-III domain	Subtilisin-like protease SBT2.2 OS=Arabidopsis thaliana OX=3702 GN=SBT2.2 PE=3 SV=1
Solyc08g079900.1	LOC778308	2.76692	0.847377	0.720537	5.71712	[M]	Cell wall/membrane/envelope biogenesis	Molecular Function: serine-type endopeptidase activity (GO:0004252);; Cellular Component: integral component of membrane (GO:0016021);;	K15333|7.9e-90|nsy:104224633|K15333 tRNA guanosine-2'-O-methyltransferase [EC:2.1.1.34] | (RefSeq) uncharacterized protein LOC104224633	--	--	--	Subtilase family	Subtilisin-like protease 4 OS=Lotus japonicus OX=34305 GN=SBTM4 PE=2 SV=1
Solyc03g006700.2	LOC101265511	1.95446	0.208986	0.425437	2.36144	--	--	Molecular Function: peroxidase activity (GO:0004601);; Cellular Component: extracellular region (GO:0005576);; Biological Process: response to oxidative stress (GO:0006979);; Molecular Function: heme binding (GO:0020037);; Biological Process: hydrogen peroxide catabolic process (GO:0042744);; Molecular Function: metal ion binding (GO:0046872);;	K00430|2.1e-191|sly:101265511|K00430 peroxidase [EC:1.11.1.7] | (RefSeq) suberization-associated anionic peroxidase 2-like	Phenylpropanoid biosynthesis (ko00940)	--	--	Peroxidase	Suberization-associated anionic peroxidase 2 OS=Solanum lycopersicum OX=4081 GN=TAP2 PE=3 SV=1
Solyc07g051950.2	LOC101257786	0.204646	0.0612617	1.3229	7.64505	[V]	Defense mechanisms	Cellular Component: integral component of membrane (GO:0016021);; Biological Process: transmembrane transport (GO:0055085);;	--	--	--	--	Voltage-dependent anion channel	S-type anion channel SLAH1 OS=Arabidopsis thaliana OX=3702 GN=SLAH1 PE=2 SV=1
Solyc10g078700.1	LOC101250753	1.1201	1.28355	3.25224	1.0544	--	--	Molecular Function: DNA binding (GO:0003677);; Cellular Component: nucleus (GO:0005634);; Cellular Component: host cell nucleus (GO:0042025);; Molecular Function: metal ion binding (GO:0046872);;	K13415|5.2e-18|mdm:103413440|K13415 protein brassinosteroid insensitive 1 [EC:2.7.10.1 2.7.11.1] | (RefSeq) uncharacterized protein LOC103413440 isoform X1	Plant hormone signal transduction (ko04075)	--	--	SBP domain	Squamosa promoter-binding-like protein 9 OS=Arabidopsis thaliana OX=3702 GN=SPL9 PE=2 SV=2
Solyc01g090730.2	LOC101266455	1.43539	3.53193	2.88759	1.24725	--	--	Molecular Function: DNA binding (GO:0003677);; Cellular Component: nucleus (GO:0005634);; Cellular Component: host cell nucleus (GO:0042025);; Molecular Function: metal ion binding (GO:0046872);;	K20641|2.2e-11|cvr:CHLNCDRAFT_59250|K20641 Rho GTPase-activating protein 20 | (RefSeq) hypothetical protein	--	--	--	SBP domain	Squamosa promoter-binding-like protein 8 OS=Arabidopsis thaliana OX=3702 GN=SPL8 PE=1 SV=2
Solyc05g015510.2	LOC101246055	9.30503	10.3478	36.4293	17.0356	--	--	Molecular Function: DNA binding (GO:0003677);; Cellular Component: nucleus (GO:0005634);; Cellular Component: host cell nucleus (GO:0042025);; Molecular Function: metal ion binding (GO:0046872);;	K20641|2.0e-11|cvr:CHLNCDRAFT_59250|K20641 Rho GTPase-activating protein 20 | (RefSeq) hypothetical protein	--	--	--	SBP domain	Squamosa promoter-binding-like protein 3 OS=Oryza sativa subsp. indica OX=39946 GN=SPL3 PE=2 SV=1
Solyc04g045560.2	LOC101245642	0.565515	0.757855	1.48062	0.710264	--	--	Molecular Function: DNA binding (GO:0003677);; Cellular Component: nucleus (GO:0005634);; Cellular Component: host cell nucleus (GO:0042025);; Molecular Function: metal ion binding (GO:0046872);;	K20641|4.9e-10|cvr:CHLNCDRAFT_59250|K20641 Rho GTPase-activating protein 20 | (RefSeq) hypothetical protein	--	--	--	SBP domain	Squamosa promoter-binding-like protein 3 OS=Oryza sativa subsp. indica OX=39946 GN=SPL3 PE=2 SV=1
Solyc08g078700.2	MTSHP	87.0969	3.25598	1.58411	115.915	[O]	Posttranslational modification, protein turnover, chaperones	Biological Process: response to stress (GO:0006950);; Biological Process: response to osmotic stress (GO:0006970);; Biological Process: biological_process (GO:0008150);; Biological Process: response to temperature stimulus (GO:0009266);; Biological Process: response to heat (GO:0009408);; Biological Process: response to abiotic stimulus (GO:0009628);; Biological Process: response to stimulus (GO:…	K13993|5.1e-111|sly:543507|K13993 HSP20 family protein | (RefSeq) MTSHP; mitochondrial small heat shock protein	Protein processing in endoplasmic reticulum (ko04141)	[O]	Posttranslational modification, protein turnover, chaperones	Hsp20/alpha crystallin family	Small heat shock protein, chloroplastic OS=Oxybasis rubra OX=3560 GN=HSP23 PE=2 SV=1
Solyc10g078440.1	LOC101268236	6.12878	8.76936	119.814	58.0903	--	--	Biological Process: positive regulation of sequence-specific DNA binding transcription factor activity (GO:0051091);;	--	--	--	--	VQ motif	Sigma factor binding protein 1, chloroplastic OS=Arabidopsis thaliana OX=3702 GN=SIB1 PE=1 SV=1
Solyc03g112540.2	LOC101260921	2.74715	4.4425	7.76225	2.64693	[IQR]	Lipid transport and metabolism;; Secondary metabolites biosynthesis, transport and catabolism;; General function prediction only	Molecular Function: molecular_function (GO:0003674);; Molecular Function: catalytic activity (GO:0003824);; Cellular Component: cellular_component (GO:0005575);; Cellular Component: intracellular (GO:0005622);; Cellular Component: cell (GO:0005623);; Cellular Component: cytoplasm (GO:0005737);; Cellular Component: plasma membrane (GO:0005886);; Biological Process: biological_process (GO:0008150);…	K19329|1.5e-73|smo:SELMODRAFT_85319|K19329 WW domain-containing oxidoreductase | (RefSeq) hypothetical protein	--	[Q]	Secondary metabolites biosynthesis, transport and catabolism	short chain dehydrogenase	Short-chain dehydrogenase TIC 32 B, chloroplastic OS=Brassica napus OX=3708 GN=TIC32B PE=3 SV=1
Solyc07g047800.2	LOC101255117	220.618	68.2701	91.12	498.762	[IQR]	Lipid transport and metabolism;; Secondary metabolites biosynthesis, transport and catabolism;; General function prediction only	--	K13237|3.9e-15|ghi:107928399|K13237 2,4-dienoyl-CoA reductase [(3E)-enoyl-CoA-producing], peroxisomal [EC:1.3.1.124] | (RefSeq) peroxisomal 2,4-dienoyl-CoA reductase-like	Peroxisome (ko04146)	[R]	General function prediction only	Enoyl-(Acyl carrier protein) reductase	Short-chain dehydrogenase reductase 3a OS=Arabidopsis thaliana OX=3702 GN=SDR3a PE=2 SV=1
Solyc08g014290.1	LOC101253402	11.0242	6.27251	5.42136	11.6004	[T]	Signal transduction mechanisms	Molecular Function: hydrolase activity (GO:0016787);;	--	--	[TR]	Signal transduction mechanisms;; General function prediction only	Calcineurin-like phosphoesterase	Shewanella-like protein phosphatase 2 OS=Arabidopsis thaliana OX=3702 GN=SLP2 PE=1 SV=1
Solyc06g060690.2	LOC101253295	11.4045	12.579	28.0662	62.4188	[U]	Intracellular trafficking, secretion, and vesicular transport	Molecular Function: protein serine/threonine kinase activity (GO:0004674);; Molecular Function: ATP binding (GO:0005524);;	K00924|9.1e-17|mus:103996481|K00924 kinase [EC:2.7.1.-] | (RefSeq) receptor-like protein kinase 5	--	[T]	Signal transduction mechanisms	Protein kinase domain	Serine/threonine-protein kinase ZRK4 OS=Arabidopsis thaliana OX=3702 GN=ZRK4 PE=3 SV=1
Solyc07g041940.2	LOC101251600	1.27944	0.772663	0.552905	4.52385	--	0	Molecular Function: protein kinase activity (GO:0004672);; Molecular Function: ATP binding (GO:0005524);;	K00924|1.6e-95|boe:106307512|K00924 kinase [EC:2.7.1.-] | (RefSeq) probable receptor-like protein kinase At3g55450 isoform X1	--	[T]	Signal transduction mechanisms	Protein tyrosine and serine/threonine kinase	Serine/threonine-protein kinase RIPK OS=Arabidopsis thaliana OX=3702 GN=RIPK PE=1 SV=1
Solyc06g062920.2	LOC543684	9.46377	1.43577	38.3356	91.7282	[T]	Signal transduction mechanisms	Molecular Function: protein kinase activity (GO:0004672);; Molecular Function: ATP binding (GO:0005524);;	K00924|9.5e-94|eus:EUTSA_v10010443mg|K00924 kinase [EC:2.7.1.-] | (RefSeq) hypothetical protein	--	[T]	Signal transduction mechanisms	Protein tyrosine and serine/threonine kinase	Serine/threonine-protein kinase RIPK OS=Arabidopsis thaliana OX=3702 GN=RIPK PE=1 SV=1
Solyc05g025820.2	LOC101262113	6.80371	7.1857	18.9311	47.8604	--	0	Molecular Function: protein kinase activity (GO:0004672);; Molecular Function: ATP binding (GO:0005524);;	K00924|2.0e-95|ath:AT3G55450|K00924 kinase [EC:2.7.1.-] | (RefSeq) PBL1; PBS1-like 1	--	[T]	Signal transduction mechanisms	Protein tyrosine and serine/threonine kinase	Serine/threonine-protein kinase RIPK OS=Arabidopsis thaliana OX=3702 GN=RIPK PE=1 SV=1
Solyc09g056430.2	LOC101262346	18.3547	1.28924	1.41403	68.8938	[O]	Posttranslational modification, protein turnover, chaperones	Molecular Function: protein serine/threonine kinase activity (GO:0004674);; Molecular Function: ATP binding (GO:0005524);;	K20714|3.1e-226|sly:101262346|K20714 serine/threonine-protein kinase OXI1 [EC:2.7.11.1] | (RefSeq) serine/threonine-protein kinase OXI1	MAPK signaling pathway - plant (ko04016)	[R]	General function prediction only	Protein kinase domain	Serine/threonine-protein kinase OXI1 OS=Arabidopsis thaliana OX=3702 GN=OXI1 PE=1 SV=1
Solyc03g006400.2	LOC101258727	5.5312	2.92353	2.04904	6.12121	--	0	Molecular Function: protein kinase activity (GO:0004672);; Molecular Function: ATP binding (GO:0005524);;	K01968|1.4e-55|tcc:18613295|K01968 3-methylcrotonyl-CoA carboxylase alpha subunit [EC:6.4.1.4] | (RefSeq) methylcrotonoyl-CoA carboxylase subunit alpha, mitochondrial	Valine, leucine and isoleucine degradation (ko00280)	[T]	Signal transduction mechanisms	Protein tyrosine and serine/threonine kinase	Serine/threonine/tyrosine-protein kinase HT1 OS=Arabidopsis thaliana OX=3702 GN=HT1 PE=1 SV=1
Solyc02g077040.2	pip1	38.0886	15.0206	18.5815	225.016	[O]	Posttranslational modification, protein turnover, chaperones	Molecular Function: cysteine-type peptidase activity (GO:0008234);; Cellular Component: integral component of membrane (GO:0016021);;	K13441|3.8e-95|sot:102595400|K13441 cysteine protease | (RefSeq) RCR3; fruit bromelain-like	Plant-pathogen interaction (ko04626)	[O]	Posttranslational modification, protein turnover, chaperones	Papain family cysteine protease	Senescence-specific cysteine protease SAG12 OS=Arabidopsis thaliana OX=3702 GN=SAG12 PE=1 SV=1
Solyc01g107770.1	LOC101256425	1.24756	0.0265023	0	4.94616	--	--	Molecular Function: UDP-glycosyltransferase activity (GO:0008194);;	K23260|1.3e-74|tcc:18599392|K23260 scopoletin glucosyltransferase [EC:2.4.1.128] | (RefSeq) scopoletin glucosyltransferase	Phenylpropanoid biosynthesis (ko00940)	[GC]	Carbohydrate transport and metabolism;; Energy production and conversion	--	Scopoletin glucosyltransferase OS=Nicotiana tabacum OX=4097 GN=TOGT1 PE=1 SV=1
Solyc07g043330.1	LOC101256307	14.1533	17.9688	6.88049	3.17342	--	--	Biological Process: cell fate specification (GO:0001708);; Molecular Function: molecular_function (GO:0003674);; Molecular Function: nucleic acid binding (GO:0003676);; Molecular Function: DNA binding (GO:0003677);; Molecular Function: transcription factor activity, sequence-specific DNA binding (GO:0003700);; Molecular Function: binding (GO:0005488);; Cellular Component: cellular_component (GO:0…	K14494|1.3e-55|vvi:100232937|K14494 DELLA protein | (RefSeq) VVGAI1; DELLA protein GAI1	Plant hormone signal transduction (ko04075)	--	--	GRAS domain family	Scarecrow-like protein 23 OS=Arabidopsis thaliana OX=3702 GN=SCL23 PE=1 SV=1
Solyc03g032060.1	LOC101262287	13.4898	13.1901	4.47651	1.87617	--	--	Cellular Component: integral component of membrane (GO:0016021);;	K19040|2.5e-18|mus:103997417|K19040 E3 ubiquitin-protein ligase ATL10/75/76/77/78 [EC:2.3.2.27] | (RefSeq) RING-H2 finger protein ATL78-like	--	[O]	Posttranslational modification, protein turnover, chaperones	Ring finger domain	RING-H2 finger protein ATL8 OS=Arabidopsis thaliana OX=3702 GN=ATL8 PE=2 SV=2
Solyc01g095180.2	LOC104649382	13.1959	15.3892	4.59349	2.26924	--	--	Cellular Component: integral component of membrane (GO:0016021);;	K19041|1.5e-19|nau:109226804|K19041 E3 ubiquitin-protein ligase RNF38/44 [EC:2.3.2.27] | (RefSeq) RING-H2 finger protein ATL20-like	--	[O]	Posttranslational modification, protein turnover, chaperones	Ring finger domain	RING-H2 finger protein ATL67 OS=Arabidopsis thaliana OX=3702 GN=ATL67 PE=2 SV=1
Solyc03g123680.1	LOC101244650	9.96022	3.84385	3.83993	8.97722	--	--	Cellular Component: integral component of membrane (GO:0016021);;	K16286|7.5e-26|ats:109740546|K16286 E3 ubiquitin-protein ligase EL5 [EC:2.3.2.27] | (RefSeq) LOC109740546; E3 ubiquitin-protein ligase EL5-like	--	[O]	Posttranslational modification, protein turnover, chaperones	Ring finger domain	RING-H2 finger protein ATL60 OS=Arabidopsis thaliana OX=3702 GN=ATL60 PE=2 SV=1
Solyc06g061040.2	LOC101244195	3.35895	1.5445	1.01577	5.4383	[FE]	Nucleotide transport and metabolism;; Amino acid transport and metabolism	Molecular Function: magnesium ion binding (GO:0000287);; Molecular Function: ribose phosphate diphosphokinase activity (GO:0004749);; Biological Process: nucleoside metabolic process (GO:0009116);; Biological Process: ribonucleoside monophosphate biosynthetic process (GO:0009156);; Biological Process: nucleotide biosynthetic process (GO:0009165);;	K00948|6.7e-229|sly:101244195|K00948 ribose-phosphate pyrophosphokinase [EC:2.7.6.1] | (RefSeq) ribose-phosphate pyrophosphokinase 1-like	Pentose phosphate pathway (ko00030);; Purine metabolism (ko00230);; Carbon metabolism (ko01200);; Biosynthesis of amino acids (ko01230)	[FE]	Nucleotide transport and metabolism;; Amino acid transport and metabolism	N-terminal domain of ribose phosphate pyrophosphokinase	Ribose-phosphate pyrophosphokinase 2, chloroplastic OS=Arabidopsis thaliana OX=3702 GN=PRS2 PE=2 SV=2
Solyc01g094020.2	LOC101259380	5.14021	6.77357	12.5114	4.30441	[T]	Signal transduction mechanisms	Molecular Function: protein kinase activity (GO:0004672);; Molecular Function: ATP binding (GO:0005524);; Cellular Component: integral component of membrane (GO:0016021);;	K01180|7.6e-31|cmax:111487562|K01180 endo-1,3(4)-beta-glucanase [EC:3.2.1.6] | (RefSeq) uncharacterized protein LOC111487562	--	[T]	Signal transduction mechanisms	Protein kinase domain	Receptor-like serine/threonine-protein kinase At2g45590 OS=Arabidopsis thaliana OX=3702 GN=At2g45590 PE=2 SV=1
Solyc01g106500.2	LOC101255038	5.19372	1.05756	2.13473	17.4336	--	--	Molecular Function: protein kinase activity (GO:0004672);; Molecular Function: ATP binding (GO:0005524);; Cellular Component: integral component of membrane (GO:0016021);;	K00924|2.0e-13|dct:110114117|K00924 kinase [EC:2.7.1.-] | (RefSeq) receptor-like protein kinase HSL1	--	--	--	Leucine rich repeat	Receptor-like protein kinase HAIKU2 OS=Arabidopsis thaliana OX=3702 GN=IKU2 PE=1 SV=1
Solyc12g008500.1	LOC101260016	8.12595	3.41807	1.70101	13.7407	[M]	Cell wall/membrane/envelope biogenesis	Molecular Function: protein kinase activity (GO:0004672);; Molecular Function: ATP binding (GO:0005524);; Cellular Component: integral component of membrane (GO:0016021);;	K00924|1.8e-262|cann:107840970|K00924 kinase [EC:2.7.1.-] | (RefSeq) receptor-like protein kinase 5	--	--	--	Protein kinase domain	Receptor-like protein kinase 5 OS=Arabidopsis thaliana OX=3702 GN=RLK5 PE=1 SV=1
Solyc07g008600.1	LOC101256986	0.540119	0.680832	0.156151	3.32601	--	--	Cellular Component: integral component of membrane (GO:0016021);;	K13466|0.0e+00|sot:102578277|K13466 EIX receptor 1/2 | (RefSeq) LRR receptor-like serine/threonine-protein kinase GSO2	Plant-pathogen interaction (ko04626)	[R]	General function prediction only	Leucine rich repeat	Receptor-like protein EIX2 OS=Solanum lycopersicum OX=4081 GN=EIX2 PE=1 SV=2
Solyc01g099250.1	--	0.340434	0.195135	1.24574	0.612317	--	--	Molecular Function: protein binding (GO:0005515);;	K13466|2.8e-46|jcu:105644937|K13466 EIX receptor 1/2 | (RefSeq) LRR receptor-like serine/threonine-protein kinase GSO2	Plant-pathogen interaction (ko04626)	[R]	General function prediction only	Leucine rich repeat	Receptor-like protein EIX1 OS=Solanum lycopersicum OX=4081 GN=EIX1 PE=2 SV=2
Solyc01g006550.2	Hcr9-0	0.765945	0.767892	0.340606	11.3773	--	--	Cellular Component: integral component of membrane (GO:0016021);;	K03131|3.6e-14|ghi:107956070|K03131 transcription initiation factor TFIID subunit 6 | (RefSeq) transcription initiation factor TFIID subunit 6b-like	Basal transcription factors (ko03022)	[R]	General function prediction only	Leucine rich repeat	Receptor-like protein Cf-9 homolog OS=Solanum lycopersicum OX=4081 GN=HCR9-0 PE=2 SV=2
Solyc01g009690.1	LOC101267635	0.616945	0.362879	0.141092	4.65928	--	--	Molecular Function: protein binding (GO:0005515);;	K03131|3.7e-14|ghi:107956070|K03131 transcription initiation factor TFIID subunit 6 | (RefSeq) transcription initiation factor TFIID subunit 6b-like	Basal transcription factors (ko03022)	[R]	General function prediction only	Leucine rich repeat	Receptor-like protein Cf-9 homolog OS=Solanum lycopersicum OX=4081 GN=HCR9-0 PE=2 SV=2
Solyc01g009930.1	LOC102604596	1.79382	0.540134	0.104956	5.38715	--	--	Cellular Component: integral component of membrane (GO:0016021);;	K13466|5.0e-07|qsu:111990316|K13466 EIX receptor 1/2 | (RefSeq) receptor-like protein EIX2	Plant-pathogen interaction (ko04626)	[R]	General function prediction only	Leucine rich repeat	Receptor-like protein Cf-9 homolog OS=Solanum lycopersicum OX=4081 GN=HCR9-0 PE=2 SV=2
Solyc12g009780.1	LOC104644838	0.180241	0.23681	0.407534	1.74299	--	--	Cellular Component: integral component of membrane (GO:0016021);;	K13466|4.6e-21|cic:CICLE_v10017769mg|K13466 EIX receptor 1/2 | (RefSeq) hypothetical protein	Plant-pathogen interaction (ko04626)	[R]	General function prediction only	Leucine rich repeat	Receptor-like protein 6 OS=Arabidopsis thaliana OX=3702 GN=RLP6 PE=3 SV=1
Solyc08g077740.1	LOC101256316	0.386149	0.168803	0.165498	1.39027	--	--	Cellular Component: integral component of membrane (GO:0016021);;	K13466|2.3e-17|zju:107423984|K13466 EIX receptor 1/2 | (RefSeq) receptor-like protein EIX2	Plant-pathogen interaction (ko04626)	[R]	General function prediction only	Leucine rich repeat	Receptor-like protein 32 OS=Arabidopsis thaliana OX=3702 GN=RLP32 PE=2 SV=1
Solyc08g016210.2	LOC101255316	10.2745	3.17519	1.73103	28.8557	--	--	Cellular Component: integral component of membrane (GO:0016021);;	K13466|9.5e-10|pper:18785913|K13466 EIX receptor 1/2 | (RefSeq) LRR receptor-like serine/threonine-protein kinase GSO2 isoform X1	Plant-pathogen interaction (ko04626)	[R]	General function prediction only	Leucine rich repeat	Receptor-like protein 1 OS=Arabidopsis thaliana OX=3702 GN=RLP1 PE=2 SV=2
Solyc07g006770.2	LOC101243723	1.80499	0.964262	0.672386	13.3612	[M]	Cell wall/membrane/envelope biogenesis	Molecular Function: protein serine/threonine kinase activity (GO:0004674);; Molecular Function: ATP binding (GO:0005524);; Cellular Component: integral component of membrane (GO:0016021);;	K13420|3.9e-122|cann:107870155|K13420 LRR receptor-like serine/threonine-protein kinase FLS2 [EC:2.7.11.1] | (RefSeq) probable LRR receptor-like serine/threonine-protein kinase At3g47570	MAPK signaling pathway - plant (ko04016);; Plant-pathogen interaction (ko04626)	--	--	Leucine rich repeat	Receptor kinase-like protein Xa21 OS=Oryza sativa subsp. indica OX=39946 GN=XA21 PE=1 SV=1
Solyc02g031790.1	LOC101260980	0.327495	0.218092	0.0680757	1.93984	[NW]	Cell motility;; Extracellular structures	Molecular Function: protein serine/threonine kinase activity (GO:0004674);; Molecular Function: ATP binding (GO:0005524);; Cellular Component: integral component of membrane (GO:0016021);;	K13420|4.6e-176|sly:101246110|K13420 LRR receptor-like serine/threonine-protein kinase FLS2 [EC:2.7.11.1] | (RefSeq) LRR receptor-like serine/threonine-protein kinase EFR	MAPK signaling pathway - plant (ko04016);; Plant-pathogen interaction (ko04626)	--	--	Leucine rich repeat	Receptor kinase-like protein Xa21 OS=Oryza sativa subsp. indica OX=39946 GN=XA21 PE=1 SV=1
Solyc05g051570.2	LOC101255401	13.0127	6.11322	6.21395	35.3833	[R]	General function prediction only	Molecular Function: GTPase activity (GO:0003924);; Molecular Function: GTP binding (GO:0005525);;	K07893|1.9e-110|sly:101255401|K07893 Ras-related protein Rab-6A | (RefSeq) ras-related protein RABH1e	--	[U]	Intracellular trafficking, secretion, and vesicular transport	Ras family	Ras-related protein RABH1e OS=Arabidopsis thaliana OX=3702 GN=RABH1E PE=2 SV=1
Solyc06g076450.2	LOC101268402	6.88543	4.57323	2.58457	14.8515	[R]	General function prediction only	Molecular Function: GTPase activity (GO:0003924);; Molecular Function: GTP binding (GO:0005525);;	K07904|1.4e-116|sly:101268402|K07904 Ras-related protein Rab-11A | (RefSeq) ras-related protein Rab11A	Endocytosis (ko04144)	[U]	Intracellular trafficking, secretion, and vesicular transport	Ras family	Ras-related protein Rab11A OS=Nicotiana tabacum OX=4097 GN=RAB11A PE=2 SV=1
Solyc03g120090.1	LOC101251664	27.5262	12.7056	8.63285	25.8857	[H]	Coenzyme transport and metabolism	Molecular Function: catalytic activity (GO:0003824);; Biological Process: pyridoxal phosphate biosynthetic process (GO:0042823);;	K06215|2.4e-170|sly:101251664|K06215 pyridoxal 5'-phosphate synthase pdxS subunit [EC:4.3.3.6] | (RefSeq) pyridoxal 5'-phosphate synthase-like subunit PDX1.2	Vitamin B6 metabolism (ko00750)	[H]	Coenzyme transport and metabolism	SOR/SNZ family	Pyridoxal 5'-phosphate synthase-like subunit PDX1.2 OS=Arabidopsis thaliana OX=3702 GN=PDX12 PE=1 SV=1
Solyc04g007470.2	LOC101253772	0.45195	0.155624	1.15471	0.573072	--	--	Molecular Function: zinc ion binding (GO:0008270);;	K12135|5.9e-06|crb:17882893|K12135 zinc finger protein CONSTANS | (RefSeq) zinc finger protein CONSTANS isoform X2	Circadian rhythm - plant (ko04712)	--	--	--	Putative zinc finger protein At1g68190 OS=Arabidopsis thaliana OX=3702 GN=At1g68190 PE=2 SV=1
Solyc07g039570.2	LOC101256789	6.0922	0.369218	0.193747	14.5339	--	--	Molecular Function: protein dimerization activity (GO:0046983);;	K13422|1.6e-09|hbr:110656055|K13422 transcription factor MYC2 | (RefSeq) transcription factor MYC2-like isoform X1	MAPK signaling pathway - plant (ko04016);; Plant hormone signal transduction (ko04075)	--	--	Helix-loop-helix DNA-binding domain	Putative transcription factor bHLH041 OS=Arabidopsis thaliana OX=3702 GN=BHLH41 PE=3 SV=1
Solyc01g088450.2	LOC101268513	4.03232	3.85171	1.06093	2.9183	--	--	Biological Process: protein ubiquitination (GO:0016567);;	K19038|3.8e-14|sita:101772976|K19038 E3 ubiquitin-protein ligase ATL41 [EC:2.3.2.27] | (RefSeq) probable E3 ubiquitin-protein ligase ATL44	--	[O]	Posttranslational modification, protein turnover, chaperones	Ring finger domain	Putative RING-H2 finger protein ATL61 OS=Arabidopsis thaliana OX=3702 GN=ATL61 PE=3 SV=1
Solyc09g008300.2	LOC104649078	0.92158	1.06763	0.414277	1.19712	--	--	Biological Process: RNA modification (GO:0009451);; Cellular Component: intracellular membrane-bounded organelle (GO:0043231);;	K19090|3.3e-96|fve:101300361|K19090 CRISPR-associated protein Cas5t | (RefSeq) putative pentatricopeptide repeat-containing protein At3g05240	--	[R]	General function prediction only	PPR repeat	Putative pentatricopeptide repeat-containing protein At3g05240 OS=Arabidopsis thaliana OX=3702 GN=PCMP-E82 PE=3 SV=2
Solyc05g012180.2	LOC101265824	3.23522	0.577301	1.51855	16.7677	[HR]	Coenzyme transport and metabolism;; General function prediction only	--	K13544|6.5e-41|thj:104804464|K13544 pheophorbidase [EC:3.1.1.82] | (RefSeq) pheophorbidase isoform X1	Porphyrin and chlorophyll metabolism (ko00860)	--	--	Alpha/beta hydrolase family	Putative methylesterase 11, chloroplastic OS=Arabidopsis thaliana OX=3702 GN=MES11 PE=1 SV=1
Solyc05g008820.2	LOC101268570	4.19412	0.73606	1.24059	6.30331	[I]	Lipid transport and metabolism	Biological Process: phospholipid metabolic process (GO:0006644);; Molecular Function: phosphatidate phosphatase activity (GO:0008195);; Cellular Component: integral component of membrane (GO:0016021);;	K18693|2.2e-190|sly:101268570|K18693 diacylglycerol diphosphate phosphatase / phosphatidate phosphatase [EC:3.1.3.81 3.1.3.4] | (RefSeq) putative lipid phosphate phosphatase 3, chloroplastic isoform X2	Glycerolipid metabolism (ko00561);; Glycerophospholipid metabolism (ko00564)	[I]	Lipid transport and metabolism	PAP2 superfamily	Putative lipid phosphate phosphatase 3, chloroplastic OS=Arabidopsis thaliana OX=3702 GN=LPP3 PE=2 SV=1
Solyc08g078650.2	LOC101255519	10.8763	0.278121	0.286857	43.5428	--	--	Biological Process: protein glycosylation (GO:0006486);; Cellular Component: integral component of membrane (GO:0016021);; Molecular Function: transferase activity, transferring glycosyl groups (GO:0016757);; Molecular Function: pectinesterase activity (GO:0030599);; Biological Process: cell wall modification (GO:0042545);; Molecular Function: aspartyl esterase activity (GO:0045330);;	K22809|2.9e-29|obr:102709922|K22809 inositol phosphorylceramide glucuronosyltransferase 1 [EC:2.4.1.-] | (RefSeq) inositol phosphorylceramide glucuronosyltransferase 1-like	--	[G]	Carbohydrate transport and metabolism	Mannosyltransferase putative	Putative glucuronosyltransferase PGSIP8 OS=Arabidopsis thaliana OX=3702 GN=PGSIP8 PE=2 SV=1
Solyc03g097230.1	LOC101245930	6.98315	3.03781	3.3317	7.16141	[R]	General function prediction only	0	K19761|2.2e-108|sly:101245930|K19761 gamma-glutamylaminecyclotransferase [EC:2.3.2.-] | (RefSeq) putative gamma-glutamylcyclotransferase At3g02910	--	[S]	Function unknown	Gamma-glutamyl cyclotransferase, AIG2-like	Putative gamma-glutamylcyclotransferase At3g02910 OS=Arabidopsis thaliana OX=3702 GN=At3g02910 PE=2 SV=2
Solyc07g020870.1	LOC101248590	1.14441	0.0947187	0.08394	3.44618	--	--	Molecular Function: ubiquitin-protein transferase activity (GO:0004842);;	K17592|1.1e-07|mpp:MICPUCDRAFT_51162|K17592 sacsin | (RefSeq) hypothetical protein	--	--	--	U-box domain	Putative E3 ubiquitin-protein ligase LIN-1 OS=Lotus japonicus OX=34305 GN=CERBERUS PE=2 SV=2
Solyc02g014250.1	--	7.49618	4.82411	2.48141	13.3344	--	--	--	--	--	--	--	--	Putative disease resistance protein RGA4 OS=Solanum bulbocastanum OX=147425 GN=RGA4 PE=2 SV=1
Solyc01g088070.2	LOC107032673	0.934923	1.49641	2.43805	1.03728	--	--	Biological Process: defense response (GO:0006952);; Molecular Function: ADP binding (GO:0043531);;	K15078|2.2e-69|spen:107032673|K15078 structure-specific endonuclease subunit SLX1 [EC:3.6.1.-] | (RefSeq) putative disease resistance protein RGA3	--	[T]	Signal transduction mechanisms	Rx N-terminal domain	Putative disease resistance protein RGA4 OS=Solanum bulbocastanum OX=147425 GN=RGA4 PE=2 SV=1
Solyc04g074830.1	LOC101268757	1.04634	2.06884	11.5884	45.9823	--	--	Molecular Function: phospholipid binding (GO:0005543);;	K20043|4.4e-40|mtr:MTR_3g086670|K20043 clathrin coat assembly protein AP180 | (RefSeq) clathrin assembly protein	--	[TU]	Signal transduction mechanisms;; Intracellular trafficking, secretion, and vesicular transport	ANTH domain	Putative clathrin assembly protein At5g10410 OS=Arabidopsis thaliana OX=3702 GN=At5g10410 PE=2 SV=2
Solyc02g090560.2	LOC101254450	1.05867	0.627052	3.17922	15.5094	[P]	Inorganic ion transport and metabolism	Molecular Function: nucleotide binding (GO:0000166);; Cellular Component: integral component of membrane (GO:0016021);;	K01537|0.0e+00|sly:101254450|K01537 P-type Ca2+ transporter type 2C [EC:7.2.2.10] | (RefSeq) calcium-transporting ATPase 12, plasma membrane-type-like	--	[P]	Inorganic ion transport and metabolism	Cation transporting ATPase, C-terminus	Putative calcium-transporting ATPase 13, plasma membrane-type OS=Arabidopsis thaliana OX=3702 GN=ACA13 PE=3 SV=1
Solyc03g005040.1	LOC101267202	21.1429	0.996233	3.85788	84.1175	--	--	Molecular Function: calcium ion binding (GO:0005509);;	K13448|3.2e-77|sly:101267202|K13448 calcium-binding protein CML | (RefSeq) putative calcium-binding protein CML19	Plant-pathogen interaction (ko04626)	[T]	Signal transduction mechanisms	EF hand	Putative calcium-binding protein CML19 OS=Oryza sativa subsp. japonica OX=39947 GN=CML19 PE=3 SV=1
Solyc11g070150.1	LOC101249791	3.87408	0.57702	1.68257	3.81916	--	--	Biological Process: phosphorelay signal transduction system (GO:0000160);;	K14490|1.9e-74|sly:101249791|K14490 histidine-containing phosphotransfer peotein | (RefSeq) histidine-containing phosphotransfer protein 4	Plant hormone signal transduction (ko04075)	[T]	Signal transduction mechanisms	Hpt domain	Pseudo histidine-containing phosphotransfer protein 2 OS=Oryza sativa subsp. japonica OX=39947 GN=PHP2 PE=2 SV=3
Solyc01g096720.2	LOC101246667	3.43911	0	0.0162193	3.56246	[G]	Carbohydrate transport and metabolism	Cellular Component: plasma membrane (GO:0005886);; Cellular Component: plant-type vacuole membrane (GO:0009705);; Cellular Component: integral component of membrane (GO:0016021);; Molecular Function: potassium ion antiporter activity (GO:0022821);; Biological Process: regulation of stomatal closure (GO:0090333);;	K12818|1.3e-90|smo:SELMODRAFT_429199|K12818 ATP-dependent RNA helicase DHX8/PRP22 [EC:3.6.4.13] | (RefSeq) hypothetical protein	Spliceosome (ko03040)	[R]	General function prediction only	Major Facilitator Superfamily	Protein ZINC INDUCED FACILITATOR-LIKE 1 OS=Arabidopsis thaliana OX=3702 GN=ZIFL1 PE=2 SV=1
Solyc06g076130.2	TRM16/32a	6.31188	3.64547	21.076	47.9845	--	--	--	--	--	--	--	Domain of unknown function (DUF4378)	Protein TRM32 OS=Arabidopsis thaliana OX=3702 GN=TRM32 PE=2 SV=1
Solyc03g006220.2	LOC101253159	6.67341	11.318	16.559	6.73742	--	--	Molecular Function: molecular_function (GO:0003674);; Molecular Function: catalytic activity (GO:0003824);; Cellular Component: cellular_component (GO:0005575);; Cellular Component: intracellular (GO:0005622);; Cellular Component: cell (GO:0005623);; Cellular Component: cytoplasm (GO:0005737);; Cellular Component: Golgi apparatus (GO:0005794);; Biological Process: biological_process (GO:0008150);…	K23877|4.0e-39|cam:101490664|K23877 xyloglucan O-acetyltransferase | (RefSeq) protein ALTERED XYLOGLUCAN 4-like	--	--	--	GDSL/SGNH-like Acyl-Esterase family found in Pmr5 and Cas1p	Protein trichome birefringence-like 38 OS=Arabidopsis thaliana OX=3702 GN=TBL38 PE=2 SV=1
Solyc02g082950.2	LOC101252137	2.53245	0.719125	0.543233	3.63225	--	--	Cellular Component: integral component of membrane (GO:0016021);;	K23877|1.6e-44|cam:101514084|K23877 xyloglucan O-acetyltransferase | (RefSeq) protein ALTERED XYLOGLUCAN 4-like	--	--	--	GDSL/SGNH-like Acyl-Esterase family found in Pmr5 and Cas1p	Protein trichome birefringence-like 34 OS=Arabidopsis thaliana OX=3702 GN=TBL34 PE=2 SV=2
Solyc01g095610.2	LOC101243939	4.43501	4.62766	13.5094	5.89605	--	--	Cellular Component: integral component of membrane (GO:0016021);;	K23877|2.2e-85|pxb:103939645|K23877 xyloglucan O-acetyltransferase | (RefSeq) protein ALTERED XYLOGLUCAN 4-like	--	--	--	GDSL/SGNH-like Acyl-Esterase family found in Pmr5 and Cas1p	Protein trichome birefringence-like 25 OS=Arabidopsis thaliana OX=3702 GN=TBL25 PE=2 SV=1
Solyc03g116990.1	--	5.16388	0.607345	1.43704	3.92999	--	--	Cellular Component: Sec61 translocon complex (GO:0005784);; Biological Process: intracellular protein transport (GO:0006886);; Cellular Component: integral component of membrane (GO:0016021);;	K09481|1.1e-27|sly:101245632|K09481 protein transport protein SEC61 subunit beta | (RefSeq) protein transport protein Sec61 subunit beta	Protein export (ko03060);; Protein processing in endoplasmic reticulum (ko04141);; Phagosome (ko04145)	[O]	Posttranslational modification, protein turnover, chaperones	Sec61beta family	Protein transport protein Sec61 subunit beta OS=Arabidopsis thaliana OX=3702 GN=At2g45070 PE=1 SV=1
Solyc03g120900.1	LOC101257847	2.48271	2.21219	1.02116	5.08622	--	--	Molecular Function: structural molecule activity (GO:0005198);; Biological Process: protein transport (GO:0015031);;	K14004|1.3e-136|sly:101257847|K14004 protein transport protein SEC13 | (RefSeq) protein transport protein SEC13 homolog B	RNA transport (ko03013);; Protein processing in endoplasmic reticulum (ko04141)	[U]	Intracellular trafficking, secretion, and vesicular transport	WD domain, G-beta repeat	Protein transport protein SEC13 homolog A OS=Arabidopsis thaliana OX=3702 GN=SEC13A PE=1 SV=1
Solyc12g009220.1	JAZ2	24.2151	34.3155	270.579	646.414	--	--	Cellular Component: nucleus (GO:0005634);; Biological Process: response to wounding (GO:0009611);; Biological Process: regulation of defense response (GO:0031347);; Biological Process: regulation of jasmonic acid mediated signaling pathway (GO:2000022);;	K13464|5.3e-123|sly:100134911|K13464 jasmonate ZIM domain-containing protein | (RefSeq) SlJAZ2; jasmonate ZIM-domain protein 2	Plant hormone signal transduction (ko04075)	--	--	tify domain	Protein TIFY 10A OS=Arabidopsis thaliana OX=3702 GN=TIFY10A PE=1 SV=1
Solyc09g091600.2	LOC101258787	51.7902	16.6665	13.4162	91.1748	[R]	General function prediction only	Molecular Function: protein binding (GO:0005515);; Biological Process: regulation of carbohydrate metabolic process (GO:0006109);; Biological Process: response to stress (GO:0006950);; Biological Process: organelle organization (GO:0006996);; Biological Process: cell communication (GO:0007154);; Biological Process: biological_process (GO:0008150);; Biological Process: cellular response to starvat…	K14152|1.3e-64|cpep:111783531|K14152 phosphoribosyl-ATP pyrophosphohydrolase / phosphoribosyl-AMP cyclohydrolase / histidinol dehydrogenase [EC:3.6.1.31 3.5.4.19 1.1.1.23] | (RefSeq) uncharacterized protein LOC111783531	Histidine metabolism (ko00340);; Biosynthesis of amino acids (ko01230)	--	--	Tetratricopeptide repeat	Protein SULFUR DEFICIENCY-INDUCED 2 OS=Arabidopsis thaliana OX=3702 GN=At1g04770 PE=2 SV=1
Solyc07g055740.1	LOC543656	45.5481	25.4673	21.5882	6.73928	[G]	Carbohydrate transport and metabolism	Biological Process: biosynthetic process (GO:0009058);; Molecular Function: strictosidine synthase activity (GO:0016844);;	K01757|2.6e-51|bna:106381362|K01757 strictosidine synthase [EC:4.3.3.2] | (RefSeq) protein STRICTOSIDINE SYNTHASE-LIKE 12-like	Indole alkaloid biosynthesis (ko00901)	[R]	General function prediction only	Strictosidine synthase	Protein STRICTOSIDINE SYNTHASE-LIKE 10 OS=Arabidopsis thaliana OX=3702 GN=SSL10 PE=2 SV=1
Solyc02g071470.2	LOC101258026	11.5079	0.287964	0.106193	8.64496	[Q]	Secondary metabolites biosynthesis, transport and catabolism	Molecular Function: oxidoreductase activity (GO:0016491);; Molecular Function: metal ion binding (GO:0046872);;	K05658|4.6e-120|cpep:111781709|K05658 ATP-binding cassette, subfamily B (MDR/TAP), member 1 [EC:7.6.2.2] | (RefSeq) uncharacterized protein LOC111781709	ABC transporters (ko02010)	[QR]	Secondary metabolites biosynthesis, transport and catabolism;; General function prediction only	non-haem dioxygenase in morphine synthesis N-terminal	Protein SRG1 OS=Arabidopsis thaliana OX=3702 GN=SRG1 PE=2 SV=1
Solyc04g077690.2	LOC101256378	7.69165	9.57471	18.0785	3.79577	--	--	--	--	--	--	--	--	Protein SOB FIVE-LIKE 5 OS=Arabidopsis thaliana OX=3702 GN=SOFL5 PE=2 SV=1
Solyc01g106910.2	LOC101262261	1.79209	1.03678	8.42203	1.91562	--	--	--	--	--	--	--	--	Protein SOB FIVE-LIKE 5 OS=Arabidopsis thaliana OX=3702 GN=SOFL5 PE=2 SV=1
Solyc03g119250.2	LOC101248759	39.328	39.0084	160.277	360.208	--	--	Molecular Function: calmodulin binding (GO:0005516);;	--	--	--	--	Calmodulin binding protein-like	Protein SAR DEFICIENT 1 OS=Arabidopsis thaliana OX=3702 GN=SARD1 PE=1 SV=1
Solyc12g036390.1	LOC101256262	12.1499	2.89752	2.93058	36.7963	--	--	Molecular Function: calmodulin binding (GO:0005516);;	--	--	--	--	Calmodulin binding protein-like	Protein SAR DEFICIENT 1 OS=Arabidopsis thaliana OX=3702 GN=SARD1 PE=1 SV=1
Solyc03g096780.1	LOC101243970	215.064	187.582	14.3863	81.5621	--	--	Biological Process: cellular oxidant detoxification (GO:0098869);;	--	--	--	--	--	Protein RESPONSE TO LOW SULFUR 3 OS=Arabidopsis thaliana OX=3702 GN=LSU3 PE=4 SV=1
Solyc03g096760.1	LOC101268660	23.6629	15.9497	7.09595	34.4475	--	--	Biological Process: cellular oxidant detoxification (GO:0098869);;	--	--	--	--	--	Protein RESPONSE TO LOW SULFUR 3 OS=Arabidopsis thaliana OX=3702 GN=LSU3 PE=4 SV=1
Solyc03g096770.1	LOC101243684	40.7307	26.73	3.18918	14.8027	--	--	Biological Process: cellular oxidant detoxification (GO:0098869);;	--	--	--	--	--	Protein RESPONSE TO LOW SULFUR 2 OS=Arabidopsis thaliana OX=3702 GN=LSU2 PE=1 SV=1
Solyc06g066590.2	LOC101250516	5.9453	0.85679	0.109952	19.9366	--	--	Cellular Component: cellular_component (GO:0005575);; Cellular Component: cell (GO:0005623);; Cellular Component: plasma membrane (GO:0005886);; Biological Process: response to stress (GO:0006950);; Biological Process: response to oxidative stress (GO:0006979);; Biological Process: biological_process (GO:0008150);; Cellular Component: membrane (GO:0016020);; Cellular Component: cell part (GO:0044…	--	--	--	--	PLAC8 family	Protein PLANT CADMIUM RESISTANCE 8 OS=Arabidopsis thaliana OX=3702 GN=PCR8 PE=1 SV=2
Solyc02g082450.2	LOC101263965	1.35139	0.156921	0.329481	1.26086	--	--	Cellular Component: integral component of membrane (GO:0016021);; Biological Process: transmembrane transport (GO:0055085);;	K24139|5.9e-225|sly:101263965|K24139 auxin efflux carrier family protein | (RefSeq) protein PIN-LIKES 7-like	--	[S]	Function unknown	Membrane transport protein	Protein PIN-LIKES 5 OS=Arabidopsis thaliana OX=3702 GN=PILS5 PE=2 SV=1
Solyc00g206460.1	LOC101268088	4.83221	5.30841	48.4372	118.253	--	--	--	K00020|1.2e-21|mtr:MTR_8g088900|K00020 3-hydroxyisobutyrate dehydrogenase [EC:1.1.1.31] | (RefSeq) 6-phosphogluconate dehydrogenase-like protein	Valine, leucine and isoleucine degradation (ko00280)	--	--	Phosphate-induced protein 1 conserved region	Protein PHOSPHATE-INDUCED 1 OS=Nicotiana tabacum OX=4097 GN=PHI-1 PE=2 SV=1
Solyc04g008220.2	--	1.75305	1.85714	5.22764	2.55464	--	--	Biological Process: cell fate specification (GO:0001708);; Biological Process: multicellular organism development (GO:0007275);; Biological Process: pattern specification process (GO:0007389);; Biological Process: biological_process (GO:0008150);; Biological Process: anatomical structure morphogenesis (GO:0009653);; Biological Process: embryo development (GO:0009790);; Biological Process: embryon…	--	--	--	--	PHD - plant homeodomain finger protein	Protein OBERON 3 OS=Arabidopsis thaliana OX=3702 GN=OBE3 PE=1 SV=1
Solyc07g061910.1	LOC109207061	0.394895	0.721686	3.88479	1.97543	--	--	Cellular Component: membrane (GO:0016020);; Molecular Function: transmembrane transporter activity (GO:0022857);;	K14638|2.1e-19|nau:109207061|K14638 solute carrier family 15 (peptide/histidine transporter), member 3/4 | (RefSeq) protein NRT1/ PTR FAMILY 7.3-like	--	[E]	Amino acid transport and metabolism	POT family	Protein NRT1/ PTR FAMILY 7.2 OS=Arabidopsis thaliana OX=3702 GN=NPF7.2 PE=2 SV=2
Solyc04g077830.2	LOC101258948	0.976508	0.906218	1.93715	0.429567	--	--	Molecular Function: molecular_function (GO:0003674);; Molecular Function: binding (GO:0005488);; Molecular Function: protein binding (GO:0005515);; Molecular Function: calmodulin binding (GO:0005516);; Cellular Component: cellular_component (GO:0005575);; Cellular Component: intracellular (GO:0005622);; Cellular Component: cell (GO:0005623);; Cellular Component: cytoplasm (GO:0005737);; Cellular …	K21843|0.0e+00|sly:101258948|K21843 tetratricopeptide repeat protein 7 | (RefSeq) protein NPGR1	--	[T]	Signal transduction mechanisms	Tetratricopeptide repeat	Protein NPGR1 OS=Arabidopsis thaliana OX=3702 GN=NPGR1 PE=1 SV=1
Solyc08g080640.1	NP24	14.5981	1.99727	0.2283	10.195	--	--	Biological Process: immune system process (GO:0002376);; Cellular Component: cellular_component (GO:0005575);; Cellular Component: intracellular (GO:0005622);; Cellular Component: cell (GO:0005623);; Cellular Component: cytoplasm (GO:0005737);; Biological Process: response to stress (GO:0006950);; Biological Process: defense response (GO:0006952);; Biological Process: immune response (GO:0006955)…	K12173|2.0e-26|gmx:100794341|K12173 BRCA1-A complex subunit BRE | (RefSeq) BRISC and BRCA1-A complex member 2	Homologous recombination (ko03440)	--	--	Thaumatin family	Protein NP24 OS=Solanum lycopersicum OX=4081 PE=1 SV=2
Solyc03g115780.1	LOC101261403	0.327405	0.112565	1.12017	0.409082	[L]	Replication, recombination and repair	Molecular Function: nucleic acid binding (GO:0003676);;	--	--	--	--	Exonuclease	Protein NEN1 OS=Arabidopsis thaliana OX=3702 GN=NEN1 PE=2 SV=1
Solyc08g080750.2	LOC101262941	12.2076	17.5456	42.4009	14.2224	--	--	--	K03239|2.7e-37|csat:104778325|K03239 translation initiation factor eIF-2B subunit alpha | (RefSeq) uncharacterized protein LOC104778325 isoform X1	RNA transport (ko03013)	--	--	LURP-one-related	Protein LURP-one-related 4 OS=Arabidopsis thaliana OX=3702 GN=At1g63410 PE=3 SV=1
Solyc03g114320.2	LOC104646605	21.25	17.7621	55.0015	26.9012	--	--	Biological Process: urogenital system development (GO:0001655);; Biological Process: kidney development (GO:0001822);; Biological Process: liver development (GO:0001889);; Biological Process: tissue homeostasis (GO:0001894);; Biological Process: retina homeostasis (GO:0001895);; Biological Process: heart looping (GO:0001947);; Biological Process: morphogenesis of an epithelium (GO:0002009);; Biol…	K01087|1.1e-11|ccaj:109795950|K01087 trehalose 6-phosphate phosphatase [EC:3.1.3.12] | (RefSeq) trehalose-phosphate phosphatase A-like	Starch and sucrose metabolism (ko00500)	[Z]	Cytoskeleton	Tetratricopeptide repeat	Protein KINESIN LIGHT CHAIN-RELATED 3 OS=Arabidopsis thaliana OX=3702 GN=KLCR3 PE=2 SV=1
Solyc04g079700.2	LOC101268568	8.65957	7.32079	3.52249	1.73062	--	--	Biological Process: reproduction (GO:0000003);; Molecular Function: nucleotide binding (GO:0000166);; Biological Process: mitotic cell cycle (GO:0000278);; Biological Process: mitotic cytokinesis (GO:0000281);; Biological Process: cytokinesis (GO:0000910);; Molecular Function: molecular_function (GO:0003674);; Molecular Function: catalytic activity (GO:0003824);; Molecular Function: protein kinas…	K14963|2.9e-23|pvu:PHAVU_009G108900g|K14963 COMPASS component SWD3 | (RefSeq) hypothetical protein	--	[R]	General function prediction only	WD domain, G-beta repeat	Protein JINGUBANG OS=Arabidopsis thaliana OX=3702 GN=JGB PE=1 SV=1
Solyc05g010000.1	--	6.46546	0.391147	1.38396	42.5411	--	--	Biological Process: reproduction (GO:0000003);; Biological Process: polysaccharide catabolic process (GO:0000272);; Biological Process: developmental process involved in reproduction (GO:0003006);; Molecular Function: molecular_function (GO:0003674);; Molecular Function: receptor binding (GO:0005102);; Molecular Function: binding (GO:0005488);; Molecular Function: protein binding (GO:0005515);; C…	--	--	--	--	--	Protein IDA OS=Arabidopsis thaliana OX=3702 GN=IDA PE=1 SV=1
Solyc03g033840.2	LOC101250479	34.3726	4.21374	4.07256	105.667	[MDT]	Cell wall/membrane/envelope biogenesis;; Cell cycle control, cell division, chromosome partitioning;; Signal transduction mechanisms	Molecular Function: ATP binding (GO:0005524);;	K08900|2.7e-291|sly:101250479|K08900 mitochondrial chaperone BCS1 | (RefSeq) AAA-ATPase At3g50940-like	--	[O]	Posttranslational modification, protein turnover, chaperones	Domain associated at C-terminal with AAA	Protein HYPER-SENSITIVITY-RELATED 4 OS=Arabidopsis thaliana OX=3702 GN=HSR4 PE=2 SV=1
Solyc02g062550.2	LOC101244925	34.4266	3.56396	11.1004	162.21	[MDT]	Cell wall/membrane/envelope biogenesis;; Cell cycle control, cell division, chromosome partitioning;; Signal transduction mechanisms	Molecular Function: ATP binding (GO:0005524);;	K08900|6.4e-205|nta:107791011|K08900 mitochondrial chaperone BCS1 | (RefSeq) AAA-ATPase At3g50940-like	--	[O]	Posttranslational modification, protein turnover, chaperones	Domain associated at C-terminal with AAA	Protein HYPER-SENSITIVITY-RELATED 4 OS=Arabidopsis thaliana OX=3702 GN=HSR4 PE=2 SV=1
Solyc07g006600.1	LOC101265448	7.49002	7.95689	3.3629	0.865552	--	--	Cellular Component: integral component of membrane (GO:0016021);; Biological Process: regulation of amino acid export (GO:0080143);;	--	--	--	--	--	Protein GLUTAMINE DUMPER 3 OS=Arabidopsis thaliana OX=3702 GN=GDU3 PE=1 SV=1
Solyc06g054310.1	LOC104647982	0.831583	0.967602	11.7299	25.8209	--	--	--	--	--	--	--	Fantastic Four meristem regulator	Protein FANTASTIC FOUR 3 OS=Arabidopsis thaliana OX=3702 GN=FAF3 PE=2 SV=1
Solyc10g074540.1	LOC101252337	23.7439	31.4466	67.8109	31.2514	--	--	--	--	--	--	--	Phosphate-induced protein 1 conserved region	Protein EXORDIUM-like 5 OS=Arabidopsis thaliana OX=3702 GN=EXL5 PE=2 SV=1
Solyc03g083560.1	LOC101250380	6.93814	10.0957	23.2124	6.30385	--	--	Cellular Component: integral component of membrane (GO:0016021);;	--	--	--	--	Phosphate-induced protein 1 conserved region	Protein EXORDIUM-like 3 OS=Arabidopsis thaliana OX=3702 GN=EXL3 PE=2 SV=1
Solyc06g053710.2	ETR4	5.42692	1.11074	1.1983	5.46267	[KT]	Transcription;; Signal transduction mechanisms	Molecular Function: phosphorelay sensor kinase activity (GO:0000155);; Molecular Function: ATP binding (GO:0005524);; Cellular Component: endoplasmic reticulum membrane (GO:0005789);; Cellular Component: integral component of membrane (GO:0016021);; Molecular Function: ethylene receptor activity (GO:0038199);; Molecular Function: metal ion binding (GO:0046872);; Molecular Function: ethylene bindi…	K14509|0.0e+00|sly:543588|K14509 ethylene receptor [EC:2.7.13.-] | (RefSeq) ETR4; ethylene receptor homolog precursor	MAPK signaling pathway - plant (ko04016);; Plant hormone signal transduction (ko04075)	[T]	Signal transduction mechanisms	Response regulator receiver domain	Protein EIN4 OS=Arabidopsis thaliana OX=3702 GN=EIN4 PE=1 SV=1
Solyc09g007840.2	LOC101244112	0.142762	0.653117	11.9818	6.13526	--	--	Molecular Function: voltage-gated potassium channel activity (GO:0005249);; Cellular Component: integral component of membrane (GO:0016021);;	K05391|0.0e+00|sly:101244112|K05391 cyclic nucleotide gated channel, plant | (RefSeq) protein CNGC15b-like	Plant-pathogen interaction (ko04626)	[PT]	Inorganic ion transport and metabolism;; Signal transduction mechanisms	Ion transport protein	Protein CNGC15a OS=Medicago truncatula OX=3880 GN=CNGC15A PE=1 SV=1
Solyc12g096570.1	ARGOS	7.54051	0.626814	0.6229	7.38169	--	--	Cellular Component: integral component of membrane (GO:0016021);; Biological Process: positive regulation of organ growth (GO:0046622);;	--	--	--	--	--	Protein AUXIN-REGULATED GENE INVOLVED IN ORGAN SIZE OS=Arabidopsis thaliana OX=3702 GN=ARGOS PE=2 SV=1
Solyc04g009440.2	NAC1	51.9584	12.6778	316.158	758.999	--	--	Molecular Function: DNA binding (GO:0003677);; Cellular Component: nucleus (GO:0005634);; Biological Process: regulation of transcription, DNA-templated (GO:0006355);;	K00521|4.2e-42|cmos:111447866|K00521 ferric-chelate reductase [EC:1.16.1.7] | (RefSeq) ferric reduction oxidase 7, chloroplastic-like	--	--	--	No apical meristem (NAM) protein	Protein ATAF2 OS=Arabidopsis thaliana OX=3702 GN=NAC081 PE=1 SV=1
Solyc04g008850.1	LOC101246125	5.91165	5.90406	1.192	2.73664	--	--	Molecular Function: aspartic-type endopeptidase activity (GO:0004190);;	K22683|1.2e-112|zju:107429488|K22683 aspartyl protease family protein [EC:3.4.23.-] | (RefSeq) protein ASPARTIC PROTEASE IN GUARD CELL 1	--	[O]	Posttranslational modification, protein turnover, chaperones	Xylanase inhibitor N-terminal	Protein ASPARTIC PROTEASE IN GUARD CELL 2 OS=Arabidopsis thaliana OX=3702 GN=ASPG2 PE=2 SV=1
Solyc03g114600.2	Asc-1	26.7905	2.81448	11.1389	56.6365	--	--	Cellular Component: integral component of membrane (GO:0016021);;	--	--	[U]	Intracellular trafficking, secretion, and vesicular transport	TLC domain	Protein ASC1 OS=Solanum lycopersicum OX=4081 GN=Asc-1 PE=2 SV=2
Solyc11g005710.1	LOC101263074	0.864068	1.51777	2.03646	0.873679	--	--	Molecular Function: protein binding (GO:0005515);; Cellular Component: cellular_component (GO:0005575);; Cellular Component: intracellular (GO:0005622);; Cellular Component: cell (GO:0005623);; Cellular Component: cytoplasm (GO:0005737);; Cellular Component: endosome (GO:0005768);; Cellular Component: Golgi apparatus (GO:0005794);; Cellular Component: trans-Golgi network (GO:0005802);; Cellular C…	K20241|0.0e+00|sly:101263074|K20241 WD repeat-containing protein 44 | (RefSeq) uncharacterized WD repeat-containing protein C18H10.05	--	[S]	Function unknown	WD domain, G-beta repeat	Protein ANTHESIS POMOTING FACTOR 1 OS=Arabidopsis thaliana OX=3702 GN=APRF1 PE=2 SV=1
Solyc05g052830.2	LOC101253191	0.966564	0.848105	2.53966	0.834373	--	--	Cellular Component: integral component of membrane (GO:0016021);;	--	--	[E]	Amino acid transport and metabolism	Transmembrane amino acid transporter protein	Proline transporter 2 OS=Arabidopsis thaliana OX=3702 GN=PROT2 PE=1 SV=1
Solyc02g089630.2	LOC101268445	0.722477	0.206693	4.67746	20.2539	[E]	Amino acid transport and metabolism	Molecular Function: proline dehydrogenase activity (GO:0004657);; Biological Process: proline catabolic process (GO:0006562);;	K00318|1.7e-282|sly:101268445|K00318 proline dehydrogenase [EC:1.5.5.2] | (RefSeq) proline dehydrogenase 2, mitochondrial	Arginine and proline metabolism (ko00330)	[E]	Amino acid transport and metabolism	Proline dehydrogenase	Proline dehydrogenase 2, mitochondrial OS=Arabidopsis thaliana OX=3702 GN=POX2 PE=2 SV=1
Solyc02g089620.2	PDH	16.3769	7.52876	53.9322	22.8339	[E]	Amino acid transport and metabolism	Molecular Function: proline dehydrogenase activity (GO:0004657);; Biological Process: proline catabolic process (GO:0006562);;	K00318|1.3e-282|sly:778202|K00318 proline dehydrogenase [EC:1.5.5.2] | (RefSeq) PDH; proline dehydrogenase	Arginine and proline metabolism (ko00330)	[E]	Amino acid transport and metabolism	Proline dehydrogenase	Proline dehydrogenase 1, mitochondrial OS=Arabidopsis thaliana OX=3702 GN=POX1 PE=1 SV=2
Solyc05g051510.2	LOC101256592	6.13068	4.06126	2.5507	10.3296	[O]	Posttranslational modification, protein turnover, chaperones	Cellular Component: mitochondrial inner membrane (GO:0005743);;	K17080|1.2e-144|sly:101256592|K17080 prohibitin 1 | (RefSeq) prohibitin-3, mitochondrial-like	--	[O]	Posttranslational modification, protein turnover, chaperones	SPFH domain / Band 7 family	Prohibitin-3, mitochondrial OS=Arabidopsis thaliana OX=3702 GN=PHB3 PE=1 SV=1
Solyc04g008210.1	LOC543511	28.3407	26.6108	129.217	50.9785	[G]	Carbohydrate transport and metabolism	Molecular Function: hydrolase activity, hydrolyzing O-glycosyl compounds (GO:0004553);; Cellular Component: cell wall (GO:0005618);; Biological Process: xyloglucan metabolic process (GO:0010411);; Molecular Function: xyloglucan:xyloglucosyl transferase activity (GO:0016762);; Biological Process: cell wall biogenesis (GO:0042546);; Cellular Component: apoplast (GO:0048046);; Biological Process: ce…	K08235|2.3e-195|sly:543511|K08235 xyloglucan:xyloglucosyl transferase [EC:2.4.1.207] | (RefSeq) probable xyloglucan endotransglucosylase/hydrolase protein 27 precursor	--	--	--	Glycosyl hydrolases family 16	Probable xyloglucan endotransglucosylase/hydrolase protein 27 OS=Arabidopsis thaliana OX=3702 GN=XTH27 PE=2 SV=2
Solyc03g093120.2	LOC101258926	9.60307	3.30602	57.6194	129.381	[G]	Carbohydrate transport and metabolism	Molecular Function: hydrolase activity, hydrolyzing O-glycosyl compounds (GO:0004553);; Cellular Component: cell wall (GO:0005618);; Biological Process: cellular glucan metabolic process (GO:0006073);; Molecular Function: xyloglucan:xyloglucosyl transferase activity (GO:0016762);; Cellular Component: apoplast (GO:0048046);;	K14504|6.1e-168|sly:101258926|K14504 xyloglucan:xyloglucosyl transferase TCH4 [EC:2.4.1.207] | (RefSeq) probable xyloglucan endotransglucosylase/hydrolase protein 23	Plant hormone signal transduction (ko04075)	--	--	Glycosyl hydrolases family 16	Probable xyloglucan endotransglucosylase/hydrolase protein 23 OS=Arabidopsis thaliana OX=3702 GN=XTH23 PE=2 SV=1
Solyc05g015850.2	--	4.63516	0.939656	0.35586	6.49099	--	--	Molecular Function: transcription factor activity, sequence-specific DNA binding (GO:0003700);; Cellular Component: nucleus (GO:0005634);; Molecular Function: sequence-specific DNA binding (GO:0043565);;	K18835|2.4e-26|ats:109786129|K18835 WRKY transcription factor 2 | (RefSeq) LOC109786129; probable WRKY transcription factor 2	Plant-pathogen interaction (ko04626)	--	--	WRKY DNA -binding domain	Probable WRKY transcription factor 75 OS=Arabidopsis thaliana OX=3702 GN=WRKY75 PE=1 SV=1
Solyc08g067340.2	WRKY46	3.46813	0.610797	1.26308	26.733	--	--	Molecular Function: transcription factor activity, sequence-specific DNA binding (GO:0003700);; Cellular Component: nucleus (GO:0005634);; Molecular Function: sequence-specific DNA binding (GO:0043565);;	K18834|6.5e-20|gra:105803425|K18834 WRKY transcription factor 1 | (RefSeq) WRKY transcription factor 1-like	Plant-pathogen interaction (ko04626)	--	--	WRKY DNA -binding domain	Probable WRKY transcription factor 40 OS=Arabidopsis thaliana OX=3702 GN=WRKY40 PE=1 SV=1
Solyc08g067360.2	WRKY45	12.1425	0.759352	0.58728	78.9011	--	--	Molecular Function: transcription factor activity, sequence-specific DNA binding (GO:0003700);; Cellular Component: nucleus (GO:0005634);; Molecular Function: sequence-specific DNA binding (GO:0043565);;	K18834|6.2e-18|hbr:110644206|K18834 WRKY transcription factor 1 | (RefSeq) WRKY transcription factor 1-like isoform X1	Plant-pathogen interaction (ko04626)	--	--	WRKY DNA -binding domain	Probable WRKY transcription factor 40 OS=Arabidopsis thaliana OX=3702 GN=WRKY40 PE=1 SV=1
Solyc03g116890.2	LOC101246812	14.7616	12.2916	95.0064	222.953	--	--	Molecular Function: transcription factor activity, sequence-specific DNA binding (GO:0003700);; Cellular Component: nucleus (GO:0005634);; Molecular Function: sequence-specific DNA binding (GO:0043565);;	K13424|5.4e-17|pxb:103945640|K13424 WRKY transcription factor 33 | (RefSeq) probable WRKY transcription factor 26	MAPK signaling pathway - plant (ko04016);; Plant-pathogen interaction (ko04626)	--	--	WRKY DNA -binding domain	Probable WRKY transcription factor 40 OS=Arabidopsis thaliana OX=3702 GN=WRKY40 PE=1 SV=1
Solyc05g055750.2	LOC101260537	0.925142	1.99685	2.42051	1.07085	--	--	Molecular Function: transcription factor activity, sequence-specific DNA binding (GO:0003700);; Cellular Component: nucleus (GO:0005634);; Molecular Function: sequence-specific DNA binding (GO:0043565);;	K18835|9.3e-267|sly:101260537|K18835 WRKY transcription factor 2 | (RefSeq) probable WRKY transcription factor 26	Plant-pathogen interaction (ko04626)	--	--	WRKY DNA -binding domain	Probable WRKY transcription factor 34 OS=Arabidopsis thaliana OX=3702 GN=WRKY34 PE=2 SV=1
Solyc08g076400.2	LOC101243626	1.75372	2.77726	3.57716	1.18838	--	--	Molecular Function: DNA binding (GO:0003677);; Cellular Component: nucleus (GO:0005634);;	--	--	--	--	--	Probable transcription factor KAN2 OS=Arabidopsis thaliana OX=3702 GN=KAN2 PE=2 SV=1
Solyc10g008160.2	GLK2	16.5007	32.617	32.975	15.1871	--	--	Molecular Function: DNA binding (GO:0003677);; Cellular Component: nucleus (GO:0005634);;	--	--	--	--	--	Probable transcription factor GLK1 OS=Oryza sativa subsp. japonica OX=39947 GN=GLK1 PE=2 SV=1
Solyc07g065250.2	LOC101256991	12.0309	3.51472	3.42781	37.0783	[T]	Signal transduction mechanisms	Molecular Function: protein kinase activity (GO:0004672);; Molecular Function: ATP binding (GO:0005524);;	K08867|3.0e-173|sly:101256991|K08867 WNK lysine deficient protein kinase [EC:2.7.11.1] | (RefSeq) probable serine/threonine-protein kinase WNK11 isoform X1	--	[R]	General function prediction only	Protein kinase domain	Probable serine/threonine-protein kinase WNK11 OS=Arabidopsis thaliana OX=3702 GN=WNK11 PE=2 SV=1
Solyc04g074310.2	LOC101258063	3.11136	6.25931	16.5654	8.10506	[J]	Translation, ribosomal structure and biogenesis	Molecular Function: mRNA binding (GO:0003729);;	K12741|1.4e-18|ppp:112291379|K12741 heterogeneous nuclear ribonucleoprotein A1/A3 | (RefSeq) UBP1-associated protein 2C-like	Spliceosome (ko03040)	[R]	General function prediction only	RNA recognition motif. (a.k.a. RRM, RBD, or RNP domain)	Probable RNA-binding protein ARP1 OS=Arabidopsis thaliana OX=3702 GN=ARP1 PE=2 SV=1
--	LOC104644405	5.05241	6.20329	12.2835	5.72563	--	--	Cellular Component: integral component of membrane (GO:0016021);; Molecular Function: protein-cysteine S-palmitoyltransferase activity (GO:0019706);;	K20029|2.8e-157|sly:104644405|K20029 palmitoyltransferase ZDHHC3/7/25 [EC:2.3.1.225] | (RefSeq) probable protein S-acyltransferase 16 isoform X1	--	[R]	General function prediction only	DHHC palmitoyltransferase	Probable protein S-acyltransferase 16 OS=Arabidopsis thaliana OX=3702 GN=PAT16 PE=2 SV=1
Solyc06g009390.2	LOC101264330	9.54029	2.78827	1.93451	9.47163	[T]	Signal transduction mechanisms	Molecular Function: protein serine/threonine phosphatase activity (GO:0004722);; Molecular Function: metal ion binding (GO:0046872);;	K14803|4.0e-201|sly:101264330|K14803 protein phosphatase PTC2/3 [EC:3.1.3.16] | (RefSeq) probable protein phosphatase 2C 47 isoform X1	--	[T]	Signal transduction mechanisms	Protein phosphatase 2C	Probable protein phosphatase 2C 47 OS=Oryza sativa subsp. japonica OX=39947 GN=Os05g0134200 PE=2 SV=1
Solyc03g111690.2	PL	14.4162	18.5793	5.9862	3.0667	[G]	Carbohydrate transport and metabolism	Molecular Function: pectate lyase activity (GO:0030570);; Biological Process: pectin catabolic process (GO:0045490);; Molecular Function: metal ion binding (GO:0046872);;	K01728|3.8e-240|sly:101254471|K01728 pectate lyase [EC:4.2.2.2] | (RefSeq) SlPL; probable pectate lyase 18 precursor	Pentose and glucuronate interconversions (ko00040)	--	--	Pectate lyase	Probable pectate lyase 18 OS=Arabidopsis thaliana OX=3702 GN=At4g24780 PE=2 SV=2
Solyc01g109420.2	LOC101264681	6.89024	2.60015	3.15746	13.0065	[C]	Energy production and conversion	Molecular Function: NAD(P)H dehydrogenase (quinone) activity (GO:0003955);; Cellular Component: endoplasmic reticulum membrane (GO:0005789);; Molecular Function: FMN binding (GO:0010181);; Cellular Component: integral component of membrane (GO:0016021);; Biological Process: protein N-linked glycosylation via asparagine (GO:0018279);;	K03809|1.6e-135|sly:101264681|K03809 NAD(P)H dehydrogenase (quinone) [EC:1.6.5.2] | (RefSeq) probable NAD(P)H dehydrogenase (quinone) FQR1-like 2	Ubiquinone and other terpenoid-quinone biosynthesis (ko00130)	[R]	General function prediction only	NADPH-dependent FMN reductase	Probable NAD(P)H dehydrogenase (quinone) FQR1-like 2 OS=Arabidopsis thaliana OX=3702 GN=At4g36750 PE=1 SV=1
Solyc07g018190.2	--	0.930035	1.14777	0.44697	1.20572	[T]	Signal transduction mechanisms	Molecular Function: protein kinase activity (GO:0004672);; Molecular Function: ATP binding (GO:0005524);; Cellular Component: integral component of membrane (GO:0016021);;	K20181|1.8e-100|mtr:MTR_5g026090|K20181 vacuolar protein sorting-associated protein 18 | (RefSeq) vacuolar sorting-associated-like protein	--	--	--	Protein kinase domain	Probable LRR receptor-like serine/threonine-protein kinase At3g47570 OS=Arabidopsis thaliana OX=3702 GN=At3g47570 PE=2 SV=1
Solyc03g115610.2	LOC101255483	9.78769	3.10387	3.82499	48.2867	[M]	Cell wall/membrane/envelope biogenesis	Molecular Function: protein serine/threonine kinase activity (GO:0004674);; Molecular Function: ATP binding (GO:0005524);; Cellular Component: integral component of membrane (GO:0016021);;	K13415|5.8e-65|ats:109753909|K13415 protein brassinosteroid insensitive 1 [EC:2.7.10.1 2.7.11.1] | (RefSeq) LOC109753909; systemin receptor SR160	Plant hormone signal transduction (ko04075)	--	--	Protein kinase domain	Probable LRR receptor-like serine/threonine-protein kinase At1g74360 OS=Arabidopsis thaliana OX=3702 GN=At1g74360 PE=1 SV=1
Solyc06g069650.2	LOC101256297	0.593871	0.040589	0.053791	0.91183	[M]	Cell wall/membrane/envelope biogenesis	Molecular Function: protein serine/threonine kinase activity (GO:0004674);; Molecular Function: ATP binding (GO:0005524);; Cellular Component: integral component of membrane (GO:0016021);;	K01180|1.6e-59|cmax:111487562|K01180 endo-1,3(4)-beta-glucanase [EC:3.2.1.6] | (RefSeq) uncharacterized protein LOC111487562	--	--	--	Protein kinase domain	Probable LRR receptor-like serine/threonine-protein kinase At1g74360 OS=Arabidopsis thaliana OX=3702 GN=At1g74360 PE=1 SV=1
Solyc07g066550.2	LOC101255608	1.32429	0.285496	0.206325	1.50229	[M]	Cell wall/membrane/envelope biogenesis	Molecular Function: protein kinase activity (GO:0004672);; Molecular Function: ATP binding (GO:0005524);; Cellular Component: integral component of membrane (GO:0016021);;	K13416|6.2e-69|lsv:111899016|K13416 brassinosteroid insensitive 1-associated receptor kinase 1 [EC:2.7.10.1 2.7.11.1] | (RefSeq) BRASSINOSTEROID INSENSITIVE 1-associated receptor kinase 1-like isoform X1	MAPK signaling pathway - plant (ko04016);; Plant hormone signal transduction (ko04075);; Plant-pathogen interaction (ko04626)	--	--	Protein tyrosine and serine/threonine kinase	Probable LRR receptor-like serine/threonine-protein kinase At1g56140 OS=Arabidopsis thaliana OX=3702 GN=At1g56140 PE=2 SV=2
Solyc08g029000.2	LOC101263535	8.836	0.050873	0.554989	29.0858	--	--	Molecular Function: oxidoreductase activity, acting on single donors with incorporation of molecular oxygen, incorporation of two atoms of oxygen (GO:0016702);; Biological Process: oxylipin biosynthetic process (GO:0031408);; Molecular Function: metal ion binding (GO:0046872);;	K15718|0.0e+00|sly:101263535|K15718 linoleate 9S-lipoxygenase [EC:1.13.11.58] | (RefSeq) probable linoleate 9S-lipoxygenase 5	Linoleic acid metabolism (ko00591)	--	--	Lipoxygenase	Probable linoleate 9S-lipoxygenase 5 OS=Solanum tuberosum OX=4113 GN=LOX1.5 PE=2 SV=1
Solyc06g083700.2	FZY5	0.839867	0.525663	4.50487	0.677304	[P]	Inorganic ion transport and metabolism	Molecular Function: N,N-dimethylaniline monooxygenase activity (GO:0004499);; Molecular Function: flavin adenine dinucleotide binding (GO:0050660);; Molecular Function: NADP binding (GO:0050661);;	K11816|1.1e-247|sly:101265554|K11816 indole-3-pyruvate monooxygenase [EC:1.14.13.168] | (RefSeq) FZY5; probable indole-3-pyruvate monooxygenase YUCCA5	Tryptophan metabolism (ko00380)	[Q]	Secondary metabolites biosynthesis, transport and catabolism	Flavin-binding monooxygenase-like	Probable indole-3-pyruvate monooxygenase YUCCA5 OS=Arabidopsis thaliana OX=3702 GN=YUC5 PE=2 SV=1
Solyc01g107390.2	GH3.2	0.96637	0.791977	3.26287	7.59388	[H]	Coenzyme transport and metabolism	Biological Process: biological_process (GO:0008150);; Biological Process: response to radiation (GO:0009314);; Biological Process: response to light stimulus (GO:0009416);; Biological Process: response to abiotic stimulus (GO:0009628);; Biological Process: response to endogenous stimulus (GO:0009719);; Biological Process: response to hormone (GO:0009725);; Biological Process: response to auxin (G…	K14487|0.0e+00|sly:101246970|K14487 auxin responsive GH3 gene family | (RefSeq) probable indole-3-acetic acid-amido synthetase GH3.1	Plant hormone signal transduction (ko04075)	--	--	GH3 auxin-responsive promoter	Probable indole-3-acetic acid-amido synthetase GH3.1 OS=Arabidopsis thaliana OX=3702 GN=GH3.1 PE=2 SV=1
Solyc01g067020.2	LOC100316872	13.7889	2.95943	3.97133	59.6209	[T]	Signal transduction mechanisms	Molecular Function: protein kinase activity (GO:0004672);; Molecular Function: ATP binding (GO:0005524);; Cellular Component: integral component of membrane (GO:0016021);;	K00924|4.6e-40|smo:SELMODRAFT_83623|K00924 kinase [EC:2.7.1.-] | (RefSeq) hypothetical protein	--	--	--	Protein kinase domain	Probable inactive receptor kinase At1g48480 OS=Arabidopsis thaliana OX=3702 GN=RKL1 PE=1 SV=1
Solyc08g082460.2	LOC101253710	3.42445	0.420763	0.133828	5.43853	[T]	Signal transduction mechanisms	Molecular Function: protein kinase activity (GO:0004672);; Molecular Function: ATP binding (GO:0005524);;	K13415|2.2e-34|soe:110802202|K13415 protein brassinosteroid insensitive 1 [EC:2.7.10.1 2.7.11.1] | (RefSeq) systemin receptor SR160-like	Plant hormone signal transduction (ko04075)	--	--	Protein tyrosine and serine/threonine kinase	Probable inactive receptor kinase At1g48480 OS=Arabidopsis thaliana OX=3702 GN=RKL1 PE=1 SV=1
Solyc01g090650.1	--	1.32992	1.34423	0.566947	1.79296	[S]	Function unknown	Molecular Function: helicase activity (GO:0004386);; Molecular Function: ATP binding (GO:0005524);;	K20092|0.0e+00|sly:101263936|K20092 chromodomain-helicase-DNA-binding protein 1-like [EC:3.6.4.12] | (RefSeq) LOW QUALITY PROTEIN: probable helicase CHR10	--	[K]	Transcription	SNF2 family N-terminal domain	Probable helicase CHR10 OS=Arabidopsis thaliana OX=3702 GN=CHR10 PE=3 SV=1
Solyc07g056510.2	LOC101244300	47.8047	0.30657	0.047858	58.3667	[O]	Posttranslational modification, protein turnover, chaperones	Molecular Function: molecular_function (GO:0003674);; Molecular Function: catalytic activity (GO:0003824);; Molecular Function: glutathione transferase activity (GO:0004364);; Molecular Function: protein binding (GO:0005515);; Cellular Component: cellular_component (GO:0005575);; Cellular Component: intracellular (GO:0005622);; Cellular Component: cell (GO:0005623);; Cellular Component: cytoplasm…	K00799|4.0e-127|sly:101244300|K00799 glutathione S-transferase [EC:2.5.1.18] | (RefSeq) probable glutathione S-transferase parA	Glutathione metabolism (ko00480)	[O]	Posttranslational modification, protein turnover, chaperones	Glutathione S-transferase, N-terminal domain	Probable glutathione S-transferase parA OS=Nicotiana tabacum OX=4097 GN=PARA PE=2 SV=1
Solyc09g011550.2	LOC101266149	23.4548	0.92189	0.485387	66.2297	[O]	Posttranslational modification, protein turnover, chaperones	Biological Process: response to acid chemical (GO:0001101);; Molecular Function: molecular_function (GO:0003674);; Molecular Function: catalytic activity (GO:0003824);; Molecular Function: glutathione transferase activity (GO:0004364);; Molecular Function: protein binding (GO:0005515);; Cellular Component: cellular_component (GO:0005575);; Cellular Component: intracellular (GO:0005622);; Cellular…	K00799|3.9e-122|sly:101266149|K00799 glutathione S-transferase [EC:2.5.1.18] | (RefSeq) probable glutathione S-transferase	Glutathione metabolism (ko00480)	[O]	Posttranslational modification, protein turnover, chaperones	Glutathione S-transferase, N-terminal domain	Probable glutathione S-transferase OS=Solanum tuberosum OX=4113 GN=PRP1 PE=2 SV=1
Solyc09g011590.2	LOC101265571	186.952	21.5807	22.3414	325.344	[O]	Posttranslational modification, protein turnover, chaperones	Biological Process: response to acid chemical (GO:0001101);; Molecular Function: molecular_function (GO:0003674);; Molecular Function: catalytic activity (GO:0003824);; Molecular Function: glutathione transferase activity (GO:0004364);; Molecular Function: protein binding (GO:0005515);; Cellular Component: cellular_component (GO:0005575);; Cellular Component: intracellular (GO:0005622);; Cellular…	K00799|1.6e-123|sly:101265571|K00799 glutathione S-transferase [EC:2.5.1.18] | (RefSeq) probable glutathione S-transferase	Glutathione metabolism (ko00480)	[O]	Posttranslational modification, protein turnover, chaperones	Glutathione S-transferase, N-terminal domain	Probable glutathione S-transferase OS=Solanum tuberosum OX=4113 GN=PRP1 PE=2 SV=1
Solyc09g011540.2	LOC101267339	25.1942	0.871735	0.465475	56.767	[O]	Posttranslational modification, protein turnover, chaperones	Biological Process: response to acid chemical (GO:0001101);; Molecular Function: molecular_function (GO:0003674);; Molecular Function: catalytic activity (GO:0003824);; Molecular Function: glutathione transferase activity (GO:0004364);; Molecular Function: protein binding (GO:0005515);; Cellular Component: cellular_component (GO:0005575);; Cellular Component: intracellular (GO:0005622);; Cellular…	K00799|1.1e-124|sly:101267339|K00799 glutathione S-transferase [EC:2.5.1.18] | (RefSeq) probable glutathione S-transferase	Glutathione metabolism (ko00480)	[O]	Posttranslational modification, protein turnover, chaperones	Glutathione S-transferase, N-terminal domain	Probable glutathione S-transferase OS=Nicotiana tabacum OX=4097 PE=2 SV=1
Solyc09g011520.2	LOC101267638	2.45263	0.091208	0	9.39697	[O]	Posttranslational modification, protein turnover, chaperones	Biological Process: response to acid chemical (GO:0001101);; Molecular Function: molecular_function (GO:0003674);; Molecular Function: catalytic activity (GO:0003824);; Molecular Function: glutathione transferase activity (GO:0004364);; Molecular Function: protein binding (GO:0005515);; Cellular Component: cellular_component (GO:0005575);; Cellular Component: intracellular (GO:0005622);; Cellular…	K00799|8.3e-128|sly:101267638|K00799 glutathione S-transferase [EC:2.5.1.18] | (RefSeq) probable glutathione S-transferase	Glutathione metabolism (ko00480)	[O]	Posttranslational modification, protein turnover, chaperones	Glutathione S-transferase, N-terminal domain	Probable glutathione S-transferase OS=Nicotiana tabacum OX=4097 PE=2 SV=1
Solyc10g084960.1	LOC101266084	26.8332	0.91603	0.869376	30.4947	[O]	Posttranslational modification, protein turnover, chaperones	Biological Process: response to acid chemical (GO:0001101);; Molecular Function: molecular_function (GO:0003674);; Molecular Function: catalytic activity (GO:0003824);; Molecular Function: glutathione transferase activity (GO:0004364);; Molecular Function: protein binding (GO:0005515);; Cellular Component: cellular_component (GO:0005575);; Cellular Component: intracellular (GO:0005622);; Cellular…	K00799|7.7e-126|sly:101266084|K00799 glutathione S-transferase [EC:2.5.1.18] | (RefSeq) probable glutathione S-transferase	Glutathione metabolism (ko00480)	[O]	Posttranslational modification, protein turnover, chaperones	Glutathione S-transferase, N-terminal domain	Probable glutathione S-transferase OS=Nicotiana tabacum OX=4097 PE=2 SV=1
Solyc09g011490.2	LOC101268500	51.4359	28.8204	15.1829	122.648	[O]	Posttranslational modification, protein turnover, chaperones	Biological Process: response to acid chemical (GO:0001101);; Molecular Function: molecular_function (GO:0003674);; Molecular Function: catalytic activity (GO:0003824);; Molecular Function: glutathione transferase activity (GO:0004364);; Molecular Function: protein binding (GO:0005515);; Cellular Component: cellular_component (GO:0005575);; Cellular Component: intracellular (GO:0005622);; Cellular…	K00799|1.3e-125|sly:101268500|K00799 glutathione S-transferase [EC:2.5.1.18] | (RefSeq) probable glutathione S-transferase	Glutathione metabolism (ko00480)	[O]	Posttranslational modification, protein turnover, chaperones	Glutathione S-transferase, N-terminal domain	Probable glutathione S-transferase OS=Nicotiana tabacum OX=4097 PE=2 SV=1
Solyc09g011630.2	ctu1	29.7123	2.12118	2.79589	105.087	[O]	Posttranslational modification, protein turnover, chaperones	Molecular Function: glutathione transferase activity (GO:0004364);; Cellular Component: cytoplasm (GO:0005737);; Biological Process: glutathione metabolic process (GO:0006749);;	K00799|5.8e-126|sly:543814|K00799 glutathione S-transferase [EC:2.5.1.18] | (RefSeq) uncharacterized LOC543814	Glutathione metabolism (ko00480)	[O]	Posttranslational modification, protein turnover, chaperones	Glutathione S-transferase, N-terminal domain	Probable glutathione S-transferase OS=Nicotiana tabacum OX=4097 PE=2 SV=1
Solyc02g090380.2	LOC101251733	9.90435	9.75319	29.9341	63.7071	[R]	General function prediction only	Cellular Component: integral component of membrane (GO:0016021);; Molecular Function: ADP binding (GO:0043531);;	K13457|6.1e-22|egr:104415399|K13457 disease resistance protein RPM1 | (RefSeq) disease resistance protein RPM1	Plant-pathogen interaction (ko04626)	--	--	Arabidopsis broad-spectrum mildew resistance protein RPW8	Probable disease resistance protein At5g66900 OS=Arabidopsis thaliana OX=3702 GN=At5g66900 PE=3 SV=1
Solyc02g069250.2	LOC101249426	18.0902	4.68615	4.30929	58.6069	[G]	Carbohydrate transport and metabolism	Molecular Function: zinc ion binding (GO:0008270);; Molecular Function: oxidoreductase activity (GO:0016491);;	K00083|2.1e-213|sly:101249426|K00083 cinnamyl-alcohol dehydrogenase [EC:1.1.1.195] | (RefSeq) probable cinnamyl alcohol dehydrogenase 6	Phenylpropanoid biosynthesis (ko00940)	[Q]	Secondary metabolites biosynthesis, transport and catabolism	Alcohol dehydrogenase GroES-like domain	Probable cinnamyl alcohol dehydrogenase 6 OS=Oryza sativa subsp. japonica OX=39947 GN=CAD6 PE=2 SV=2
Solyc02g069800.1	Lehsr203	170.017	14.7155	18.1019	541.058	[I]	Lipid transport and metabolism	Molecular Function: hydrolase activity (GO:0016787);;	K14493|9.4e-43|smo:SELMODRAFT_450797|K14493 gibberellin receptor GID1 [EC:3.-.-.-] | (RefSeq) GID1b-1; hypothetical protein	Plant hormone signal transduction (ko04075)	[V]	Defense mechanisms	alpha/beta hydrolase fold	Probable carboxylesterase 15 OS=Arabidopsis thaliana OX=3702 GN=CXE15 PE=2 SV=1
Solyc11g045460.1	--	9.64291	2.67134	3.07215	24.8169	[I]	Lipid transport and metabolism	Molecular Function: hydrolase activity (GO:0016787);;	K22097|2.2e-25|psom:113323289|K22097 3-O-acetylpapaveroxine carboxylesterase [EC:3.1.1.105] | (RefSeq) carboxylesterase 1-like	Isoquinoline alkaloid biosynthesis (ko00950)	[V]	Defense mechanisms	alpha/beta hydrolase fold	Probable carboxylesterase 15 OS=Arabidopsis thaliana OX=3702 GN=CXE15 PE=2 SV=1
Solyc07g040890.1	LOC101251700	13.3748	3.13691	5.74217	43.9367	[I]	Lipid transport and metabolism	Molecular Function: hydrolase activity (GO:0016787);;	K22097|6.0e-66|psom:113323289|K22097 3-O-acetylpapaveroxine carboxylesterase [EC:3.1.1.105] | (RefSeq) carboxylesterase 1-like	Isoquinoline alkaloid biosynthesis (ko00950)	[V]	Defense mechanisms	alpha/beta hydrolase fold	Probable carboxylesterase 120 OS=Arabidopsis thaliana OX=3702 GN=CXE20 PE=2 SV=1
Solyc04g058170.1	LOC101245247	14.9592	4.73045	3.3808	29.9342	--	--	Molecular Function: calcium ion binding (GO:0005509);;	K13448|1.9e-86|sly:101245247|K13448 calcium-binding protein CML | (RefSeq) probable calcium-binding protein CML44	Plant-pathogen interaction (ko04626)	[T]	Signal transduction mechanisms	EF hand	Probable calcium-binding protein CML44 OS=Arabidopsis thaliana OX=3702 GN=CML44 PE=2 SV=2
Solyc10g054820.1	LOC101251423	20.6503	10.1358	8.83677	2.81012	[G]	Carbohydrate transport and metabolism	Molecular Function: channel activity (GO:0015267);; Cellular Component: integral component of membrane (GO:0016021);;	K09866|1.7e-126|nta:107808657|K09866 aquaporin-4 | (RefSeq) aquaporin-like	--	[G]	Carbohydrate transport and metabolism	Major intrinsic protein	Probable aquaporin PIP1-2 OS=Oryza sativa subsp. japonica OX=39947 GN=PIP1-2 PE=2 SV=3
Solyc09g013150.2	LOC101254229	10.3603	0.497672	1.62121	54.3967	[G]	Carbohydrate transport and metabolism	Cellular Component: integral component of membrane (GO:0016021);; Molecular Function: transmembrane transporter activity (GO:0022857);;	K08193|1.7e-285|sly:101254229|K08193 MFS transporter, ACS family, solute carrier family 17 (sodium-dependent inorganic phosphate cotransporter), other | (RefSeq) probable anion transporter 3, chloroplastic	--	[G]	Carbohydrate transport and metabolism	Major Facilitator Superfamily	Probable anion transporter 3, chloroplastic OS=Arabidopsis thaliana OX=3702 GN=ANTR3 PE=2 SV=2
Solyc09g097960.2	LOC101250055	2.00644	0.119855	0.104826	42.1	[R]	General function prediction only	--	K01456|6.0e-109|pper:18774423|K01456 peptide-N4-(N-acetyl-beta-glucosaminyl)asparagine amidase [EC:3.5.1.52] | (RefSeq) peptide-N(4)-(N-acetyl-beta- glucosaminyl)asparagine amidase isoform X1	Protein processing in endoplasmic reticulum (ko04141)	[C]	Energy production and conversion	Aldo/keto reductase family	Probable aldo-keto reductase 4 OS=Arabidopsis thaliana OX=3702 GN=At1g60710 PE=2 SV=1
Solyc12g017700.1	LOC101253458	0.901704	0.096414	0.0519533	3.76824	[J]	Translation, ribosomal structure and biogenesis	Molecular Function: helicase activity (GO:0004386);; Molecular Function: ATP binding (GO:0005524);;	K12813|0.0e+00|sly:101253458|K12813 pre-mRNA-splicing factor ATP-dependent RNA helicase DHX16 [EC:3.6.4.13] | (RefSeq) pre-mRNA-splicing factor ATP-dependent RNA helicase DEAH1 isoform X1	Spliceosome (ko03040)	[A]	RNA processing and modification	Helicase associated domain (HA2)	Pre-mRNA-splicing factor ATP-dependent RNA helicase DEAH1 OS=Arabidopsis thaliana OX=3702 GN=ESP3 PE=1 SV=1
Solyc04g083140.1	LOC101251277	1.13775	0.044013	0.349942	3.59701	[QV]	Secondary metabolites biosynthesis, transport and catabolism;; Defense mechanisms	Molecular Function: monooxygenase activity (GO:0004497);; Molecular Function: iron ion binding (GO:0005506);; Molecular Function: oxidoreductase activity, acting on paired donors, with incorporation or reduction of molecular oxygen (GO:0016705);; Molecular Function: heme binding (GO:0020037);;	K15472|1.1e-292|sly:101251277|K15472 premnaspirodiene oxygenase [EC:1.14.14.151] | (RefSeq) premnaspirodiene oxygenase	Sesquiterpenoid and triterpenoid biosynthesis (ko00909)	[Q]	Secondary metabolites biosynthesis, transport and catabolism	Cytochrome P450	Premnaspirodiene oxygenase OS=Hyoscyamus muticus OX=35626 GN=CYP71D55 PE=1 SV=1
Solyc02g082070.2	LOC101247777	1.94899	1.00002	0.808143	1.87252	[QV]	Secondary metabolites biosynthesis, transport and catabolism;; Defense mechanisms	Molecular Function: monooxygenase activity (GO:0004497);; Molecular Function: iron ion binding (GO:0005506);; Cellular Component: integral component of membrane (GO:0016021);; Molecular Function: oxidoreductase activity, acting on paired donors, with incorporation or reduction of molecular oxygen (GO:0016705);; Molecular Function: heme binding (GO:0020037);;	K15472|1.7e-157|nau:109237629|K15472 premnaspirodiene oxygenase [EC:1.14.14.151] | (RefSeq) premnaspirodiene oxygenase	Sesquiterpenoid and triterpenoid biosynthesis (ko00909)	[Q]	Secondary metabolites biosynthesis, transport and catabolism	Cytochrome P450	Premnaspirodiene oxygenase OS=Hyoscyamus muticus OX=35626 GN=CYP71D55 PE=1 SV=1
Solyc10g006480.1	LOC11421243	306.04	157.285	113.816	502.525	[O]	Posttranslational modification, protein turnover, chaperones	Cellular Component: nucleus (GO:0005634);; Cellular Component: cytoplasm (GO:0005737);; Biological Process: protein ubiquitination (GO:0016567);; Biological Process: modification-dependent protein catabolic process (GO:0019941);; Molecular Function: protein tag (GO:0031386);; Molecular Function: ubiquitin protein ligase binding (GO:0031625);;	K08770|1.3e-255|adu:107466949|K08770 ubiquitin C | (RefSeq) polyubiquitin isoform X1	Ubiquitin mediated proteolysis (ko04120)	[OR]	Posttranslational modification, protein turnover, chaperones;; General function prediction only	Ubiquitin family	Polyubiquitin OS=Nicotiana sylvestris OX=4096 GN=UBI11 PE=2 SV=1
Solyc02g078650.2	LOC101263372	0.373087	0.139463	1.21561	0.419619	--	--	Molecular Function: catechol oxidase activity (GO:0004097);; Cellular Component: integral component of membrane (GO:0016021);; Biological Process: pigment biosynthetic process (GO:0046148);; Molecular Function: metal ion binding (GO:0046872);;	K00422|0.0e+00|sly:101263372|K00422 polyphenol oxidase [EC:1.10.3.1] | (RefSeq) polyphenol oxidase, chloroplastic-like	Tyrosine metabolism (ko00350);; Isoquinoline alkaloid biosynthesis (ko00950)	--	--	Protein of unknown function (DUF_B2219)	Polyphenol oxidase, chloroplastic OS=Malus domestica OX=3750 PE=1 SV=1
Solyc08g074630.1	LOC101259064	19.1799	85.7064	48.903	160.871	--	--	Molecular Function: catechol oxidase activity (GO:0004097);; Molecular Function: metal ion binding (GO:0046872);;	K00422|0.0e+00|sly:101259064|K00422 polyphenol oxidase [EC:1.10.3.1] | (RefSeq) polyphenol oxidase F, chloroplastic	Tyrosine metabolism (ko00350);; Isoquinoline alkaloid biosynthesis (ko00950)	--	--	Protein of unknown function (DUF_B2219)	Polyphenol oxidase F, chloroplastic OS=Solanum lycopersicum OX=4081 PE=3 SV=1
Solyc08g067610.2	ABCG44	9.21562	0.807827	0.383829	18.5257	[T]	Signal transduction mechanisms	Molecular Function: ATP binding (GO:0005524);; Cellular Component: integral component of membrane (GO:0016021);; Molecular Function: ATPase activity (GO:0016887);;	K08712|1.7e-136|gsl:Gasu_29800|K08712 ATP-binding cassette, subfamily G (WHITE), member 2, SNQ2 | (RefSeq) ABC transporter, ATP-binding protein	ABC transporters (ko02010)	[Q]	Secondary metabolites biosynthesis, transport and catabolism	ABC-2 type transporter	Pleiotropic drug resistance protein 1 OS=Petunia axillaris OX=33119 GN=PDR1 PE=2 SV=1
Solyc05g053600.2	ABCG39	10.986	1.72762	0.390729	91.0507	[T]	Signal transduction mechanisms	Molecular Function: ATP binding (GO:0005524);; Cellular Component: integral component of membrane (GO:0016021);; Molecular Function: ATPase activity (GO:0016887);;	K08712|2.1e-144|gsl:Gasu_29800|K08712 ATP-binding cassette, subfamily G (WHITE), member 2, SNQ2 | (RefSeq) ABC transporter, ATP-binding protein	ABC transporters (ko02010)	[Q]	Secondary metabolites biosynthesis, transport and catabolism	ABC-2 type transporter	Pleiotropic drug resistance protein 1 OS=Nicotiana tabacum OX=4097 GN=PDR1 PE=2 SV=1
Solyc09g091670.2	ABCG47	3.77013	0.075812	0.0443597	9.15691	[T]	Signal transduction mechanisms	Molecular Function: ATP binding (GO:0005524);; Cellular Component: integral component of membrane (GO:0016021);; Molecular Function: ATPase activity (GO:0016887);;	K08712|1.4e-151|gsl:Gasu_29800|K08712 ATP-binding cassette, subfamily G (WHITE), member 2, SNQ2 | (RefSeq) ABC transporter, ATP-binding protein	ABC transporters (ko02010)	[Q]	Secondary metabolites biosynthesis, transport and catabolism	ABC-2 type transporter	Pleiotropic drug resistance protein 1 OS=Nicotiana plumbaginifolia OX=4092 GN=PDR1 PE=1 SV=1
Solyc01g005430.2	LOC101251912	10.4399	10.0402	22.9505	52.6197	--	--	Cellular Component: lytic vacuole (GO:0000323);; Molecular Function: protein binding (GO:0005515);; Cellular Component: cellular_component (GO:0005575);; Cellular Component: intracellular (GO:0005622);; Cellular Component: cell (GO:0005623);; Cellular Component: cytoplasm (GO:0005737);; Cellular Component: lysosome (GO:0005764);; Cellular Component: lysosomal membrane (GO:0005765);; Cellular Comp…	K14011|3.2e-251|sly:101251912|K14011 UBX domain-containing protein 6 | (RefSeq) plant UBX domain-containing protein 2	Protein processing in endoplasmic reticulum (ko04141)	[O]	Posttranslational modification, protein turnover, chaperones	PUB domain	Plant UBX domain-containing protein 2 OS=Arabidopsis thaliana OX=3702 GN=PUX2 PE=1 SV=2
Solyc09g098160.2	LOC543607	3.35143	0.477524	0.160666	3.12676	[R]	General function prediction only	Biological Process: response to acid chemical (GO:0001101);; Molecular Function: molecular_function (GO:0003674);; Molecular Function: enzyme inhibitor activity (GO:0004857);; Cellular Component: cellular_component (GO:0005575);; Cellular Component: intracellular (GO:0005622);; Cellular Component: cell (GO:0005623);; Cellular Component: nucleus (GO:0005634);; Cellular Component: cytoplasm (GO:000…	K06911|3.5e-171|sly:543607|K06911 quercetin 2,3-dioxygenase [EC:1.13.11.24] | (RefSeq) pirin-like protein	--	--	--	Pirin C-terminal cupin domain	Pirin-like protein OS=Solanum lycopersicum OX=4081 PE=2 SV=1
Solyc05g009990.2	LOC101268864	5.03105	3.98802	2.45848	0.810328	--	--	Molecular Function: protein binding (GO:0005515);;	--	--	[R]	General function prediction only	Leucine rich repeat	Piriformospora indica-insensitive protein 2 OS=Arabidopsis thaliana OX=3702 GN=PII-2 PE=2 SV=1
Solyc02g082830.1	LOC101254553	34.4984	22.2134	13.4276	33.4918	[HE]	Coenzyme transport and metabolism;; Amino acid transport and metabolism	Molecular Function: O-phospho-L-serine:2-oxoglutarate aminotransferase activity (GO:0004648);; Biological Process: L-serine biosynthetic process (GO:0006564);;	K00831|2.3e-243|sly:101254553|K00831 phosphoserine aminotransferase [EC:2.6.1.52] | (RefSeq) phosphoserine aminotransferase 2, chloroplastic-like	Glycine, serine and threonine metabolism (ko00260);; Cysteine and methionine metabolism (ko00270);; Vitamin B6 metabolism (ko00750);; Carbon metabolism (ko01200);; Biosynthesis of amino acids (ko01230)	[HE]	Coenzyme transport and metabolism;; Amino acid transport and metabolism	Aminotransferase class-V	Phosphoserine aminotransferase 1, chloroplastic OS=Arabidopsis thaliana OX=3702 GN=PSAT1 PE=1 SV=1
Solyc08g080130.2	PLDb1	59.9382	7.45815	8.43668	147.544	[I]	Lipid transport and metabolism	Molecular Function: phospholipase D activity (GO:0004630);; Molecular Function: calcium ion binding (GO:0005509);; Cellular Component: membrane (GO:0016020);; Biological Process: lipid catabolic process (GO:0016042);; Biological Process: phosphatidylcholine metabolic process (GO:0046470);; Molecular Function: N-acylphosphatidylethanolamine-specific phospholipase D activity (GO:0070290);;	K01115|0.0e+00|sly:544181|K01115 phospholipase D1/2 [EC:3.1.4.4] | (RefSeq) PLDb1; phospholipase PLDb1	Glycerophospholipid metabolism (ko00564);; Ether lipid metabolism (ko00565);; Endocytosis (ko04144)	[I]	Lipid transport and metabolism	Phospholipase D C terminal	Phospholipase D beta 1 OS=Arabidopsis thaliana OX=3702 GN=PLDBETA1 PE=1 SV=4
Solyc11g065530.1	LOC101245616	3.21556	4.28431	1.31843	3.07623	[I]	Lipid transport and metabolism	Biological Process: lipid metabolic process (GO:0006629);;	K16818|1.7e-72|bna:106395448|K16818 phospholipase A1 [EC:3.1.1.32] | (RefSeq) phospholipase A(1) DAD1, chloroplastic-like	Glycerophospholipid metabolism (ko00564);; alpha-Linolenic acid metabolism (ko00592)	[I]	Lipid transport and metabolism	Lipase (class 3)	Phospholipase A1-Igamma3, chloroplastic OS=Arabidopsis thaliana OX=3702 GN=At1g51440 PE=1 SV=1
Solyc04g074480.2	LOC544153	166.07	48.6154	69.5938	368.174	[E]	Amino acid transport and metabolism	Molecular Function: 3-deoxy-7-phosphoheptulonate synthase activity (GO:0003849);; Biological Process: aromatic amino acid family biosynthetic process (GO:0009073);; Biological Process: chorismate biosynthetic process (GO:0009423);; Cellular Component: chloroplast (GO:0009507);;	K01626|1.2e-310|sly:544153|K01626 3-deoxy-7-phosphoheptulonate synthase [EC:2.5.1.54] | (RefSeq) phospho-2-dehydro-3-deoxyheptonate aldolase 2, chloroplastic	Phenylalanine, tyrosine and tryptophan biosynthesis (ko00400);; Biosynthesis of amino acids (ko01230)	--	--	Class-II DAHP synthetase family	Phospho-2-dehydro-3-deoxyheptonate aldolase 2, chloroplastic OS=Solanum lycopersicum OX=4081 PE=2 SV=1
Solyc00g127870.2	LOC101246235	11.4844	9.6309	4.57644	9.64473	--	--	Cellular Component: integral component of membrane (GO:0016021);; Molecular Function: transferase activity, transferring glycosyl groups (GO:0016757);;	K03861|4.5e-86|sly:101246235|K03861 phosphatidylinositol N-acetylglucosaminyltransferase subunit P | (RefSeq) phosphatidylinositol N-acetylglucosaminyltransferase subunit P	Glycosylphosphatidylinositol (GPI)-anchor biosynthesis (ko00563)	[S]	Function unknown	PIG-P	Phosphatidylinositol N-acetylglucosaminyltransferase subunit P OS=Arabidopsis thaliana OX=3702 GN=At1g61280 PE=2 SV=1
Solyc05g056170.2	PAL2	15.885	5.25005	5.00529	81.4503	[E]	Amino acid transport and metabolism	Cellular Component: cytoplasm (GO:0005737);; Biological Process: L-phenylalanine catabolic process (GO:0006559);; Biological Process: cinnamic acid biosynthetic process (GO:0009800);; Molecular Function: phenylalanine ammonia-lyase activity (GO:0045548);;	K10775|0.0e+00|sly:101249824|K10775 phenylalanine ammonia-lyase [EC:4.3.1.24] | (RefSeq) PAL2; phenylalanine ammonia-lyase 2	Phenylalanine metabolism (ko00360);; Phenylpropanoid biosynthesis (ko00940)	[Q]	Secondary metabolites biosynthesis, transport and catabolism	Aromatic amino acid lyase	Phenylalanine ammonia-lyase OS=Nicotiana tabacum OX=4097 PE=2 SV=1
Solyc01g087630.1	LOC104648634	0.516942	0.700376	3.59652	17.8857	--	--	--	K09753|2.7e-09|pvu:PHAVU_010G160700g|K09753 cinnamoyl-CoA reductase [EC:1.2.1.44] | (RefSeq) hypothetical protein	Phenylpropanoid biosynthesis (ko00940)	[V]	Defense mechanisms	--	Phenylacetaldehyde reductase OS=Rosa hybrid cultivar OX=128735 GN=PAR PE=1 SV=1
Solyc03g093180.1	LOC101259820	11.5022	12.3595	5.55289	2.47811	--	--	Cellular Component: integral component of peroxisomal membrane (GO:0005779);; Biological Process: peroxisome fission (GO:0016559);;	--	--	[U]	Intracellular trafficking, secretion, and vesicular transport	Peroxisomal biogenesis factor 11 (PEX11)	Peroxisomal membrane protein 11B OS=Arabidopsis thaliana OX=3702 GN=PEX11B PE=1 SV=1
Solyc08g068390.2	LOC101261255	8.42402	2.47307	2.16389	12.3133	[I]	Lipid transport and metabolism	Molecular Function: 3-hydroxyacyl-CoA dehydrogenase activity (GO:0003857);; Biological Process: fatty acid metabolic process (GO:0006631);;	K10527|0.0e+00|sly:101261255|K10527 enoyl-CoA hydratase/3-hydroxyacyl-CoA dehydrogenase [EC:4.2.1.17 1.1.1.35 1.1.1.211] | (RefSeq) peroxisomal fatty acid beta-oxidation multifunctional protein AIM1-like	Fatty acid degradation (ko00071);; alpha-Linolenic acid metabolism (ko00592);; Fatty acid metabolism (ko01212)	[I]	Lipid transport and metabolism	3-hydroxyacyl-CoA dehydrogenase, NAD binding domain	Peroxisomal fatty acid beta-oxidation multifunctional protein AIM1 OS=Arabidopsis thaliana OX=3702 GN=AIM1 PE=1 SV=1
Solyc07g019670.2	LOC101248790	27.758	8.50345	10.3625	58.587	[I]	Lipid transport and metabolism	Molecular Function: 3-hydroxyacyl-CoA dehydrogenase activity (GO:0003857);; Biological Process: fatty acid metabolic process (GO:0006631);;	K10527|0.0e+00|sly:101248790|K10527 enoyl-CoA hydratase/3-hydroxyacyl-CoA dehydrogenase [EC:4.2.1.17 1.1.1.35 1.1.1.211] | (RefSeq) peroxisomal fatty acid beta-oxidation multifunctional protein AIM1	Fatty acid degradation (ko00071);; alpha-Linolenic acid metabolism (ko00592);; Fatty acid metabolism (ko01212)	[I]	Lipid transport and metabolism	3-hydroxyacyl-CoA dehydrogenase, NAD binding domain	Peroxisomal fatty acid beta-oxidation multifunctional protein AIM1 OS=Arabidopsis thaliana OX=3702 GN=AIM1 PE=1 SV=1
Solyc05g052280.2	LOC101264425	2.96427	0.503368	1.26705	2.91615	--	--	Molecular Function: peroxidase activity (GO:0004601);; Cellular Component: extracellular region (GO:0005576);; Biological Process: response to oxidative stress (GO:0006979);; Molecular Function: heme binding (GO:0020037);; Biological Process: hydrogen peroxide catabolic process (GO:0042744);; Molecular Function: metal ion binding (GO:0046872);;	K00430|6.7e-179|sly:101264425|K00430 peroxidase [EC:1.11.1.7] | (RefSeq) peroxidase P7	Phenylpropanoid biosynthesis (ko00940)	--	--	Peroxidase	Peroxidase 52 OS=Arabidopsis thaliana OX=3702 GN=PER52 PE=2 SV=1
Solyc09g007520.2	LOC101251503	2.61835	0.16982	0.447066	2.67604	--	--	Molecular Function: peroxidase activity (GO:0004601);; Cellular Component: extracellular region (GO:0005576);; Biological Process: response to oxidative stress (GO:0006979);; Molecular Function: heme binding (GO:0020037);; Biological Process: hydrogen peroxide catabolic process (GO:0042744);; Molecular Function: metal ion binding (GO:0046872);;	K00430|1.2e-188|sly:101251503|K00430 peroxidase [EC:1.11.1.7] | (RefSeq) peroxidase 21	Phenylpropanoid biosynthesis (ko00940)	--	--	Peroxidase	Peroxidase 21 OS=Arabidopsis thaliana OX=3702 GN=PER21 PE=1 SV=1
Solyc08g068230.2	LOC101258289	34.1492	42.7319	68.5404	33.2309	--	--	Molecular Function: molecular_function (GO:0003674);; Molecular Function: nucleic acid binding (GO:0003676);; Molecular Function: RNA binding (GO:0003723);; Molecular Function: catalytic activity (GO:0003824);; Molecular Function: nuclease activity (GO:0004518);; Molecular Function: endonuclease activity (GO:0004519);; Molecular Function: binding (GO:0005488);; Cellular Component: cellular_compon…	K17710|8.5e-160|spen:107028521|K17710 pentatricopeptide repeat domain-containing protein 1 | (RefSeq) pentatricopeptide repeat-containing protein At5g25630 isoform X1	--	[R]	General function prediction only	PPR repeat family	Pentatricopeptide repeat-containing protein At5g25630 OS=Arabidopsis thaliana OX=3702 GN=At5g25630 PE=2 SV=2
Solyc01g095690.2	LOC101244816	2.00774	3.48645	6.27433	2.91184	--	--	Molecular Function: zinc ion binding (GO:0008270);; Biological Process: RNA modification (GO:0009451);; Cellular Component: intracellular membrane-bounded organelle (GO:0043231);;	K23541|2.0e-122|pda:103710599|K23541 Ca2+/H+ antiporter, TMEM165/GDT1 family | (RefSeq) pentatricopeptide repeat-containing protein At5g04780, mitochondrial-like	--	[R]	General function prediction only	PPR repeat family	Pentatricopeptide repeat-containing protein At4g01030, mitochondrial OS=Arabidopsis thaliana OX=3702 GN=PCMP-H65 PE=3 SV=2
Solyc10g008510.1	LOC101258499	0.939071	1.33161	1.9837	0.73948	--	--	Molecular Function: molecular_function (GO:0003674);; Molecular Function: nucleic acid binding (GO:0003676);; Molecular Function: RNA binding (GO:0003723);; Molecular Function: catalytic activity (GO:0003824);; Molecular Function: nuclease activity (GO:0004518);; Molecular Function: endonuclease activity (GO:0004519);; Molecular Function: binding (GO:0005488);; Cellular Component: cellular_compon…	K14487|1.0e-17|mdm:114819193|K14487 auxin responsive GH3 gene family | (RefSeq) indole-3-acetic acid-amido synthetase GH3.10-like	Plant hormone signal transduction (ko04075)	[R]	General function prediction only	PPR repeat family	Pentatricopeptide repeat-containing protein At1g03560, mitochondrial OS=Arabidopsis thaliana OX=3702 GN=At1g03560 PE=2 SV=1
Solyc04g064870.2	LOC101265430	122.834	83.3026	54.9432	178.905	[R]	General function prediction only	--	--	--	--	--	--	Pathogen-related protein OS=Hordeum vulgare OX=4513 PE=2 SV=2
Solyc04g064880.2	LOC101265726	5.03804	0.157604	0.0241467	14.0751	[R]	General function prediction only	--	--	--	--	--	--	Pathogen-related protein OS=Hordeum vulgare OX=4513 PE=2 SV=2
Solyc09g090970.2	LOC778321	3.19234	0	0.230223	7.58973	--	--	Molecular Function: protein phosphatase inhibitor activity (GO:0004864);; Cellular Component: nucleus (GO:0005634);; Cellular Component: cytoplasm (GO:0005737);; Biological Process: defense response (GO:0006952);; Biological Process: response to biotic stimulus (GO:0009607);; Biological Process: abscisic acid-activated signaling pathway (GO:0009738);; Molecular Function: abscisic acid binding (GO…	--	--	--	--	Pathogenesis-related protein Bet v 1 family	Pathogenesis-related protein STH-2 OS=Solanum tuberosum OX=4113 GN=STH-2 PE=2 SV=1
Solyc12g096960.1	LOC101244652	6.55301	1.35822	0.296434	45.0911	--	--	Molecular Function: protein phosphatase inhibitor activity (GO:0004864);; Biological Process: defense response (GO:0006952);; Biological Process: response to biotic stimulus (GO:0009607);; Biological Process: abscisic acid-activated signaling pathway (GO:0009738);; Molecular Function: abscisic acid binding (GO:0010427);; Molecular Function: signaling receptor activity (GO:0038023);;	--	--	--	--	Pathogenesis-related protein Bet v 1 family	Pathogenesis-related protein STH-2 OS=Solanum tuberosum OX=4113 GN=STH-2 PE=2 SV=1
Solyc09g090980.2	LOC101246381	67.1323	21.5244	9.01603	158.909	--	--	Molecular Function: protein phosphatase inhibitor activity (GO:0004864);; Cellular Component: nucleus (GO:0005634);; Cellular Component: cytoplasm (GO:0005737);; Biological Process: defense response (GO:0006952);; Biological Process: response to biotic stimulus (GO:0009607);; Biological Process: abscisic acid-activated signaling pathway (GO:0009738);; Molecular Function: abscisic acid binding (GO…	--	--	--	--	Pathogenesis-related protein Bet v 1 family	Pathogenesis-related protein STH-2 OS=Solanum tuberosum OX=4113 GN=STH-2 PE=2 SV=1
Solyc01g097240.2	PR-P2	15.8202	5.71137	4.34715	55.0091	--	--	Biological Process: defense response to bacterium (GO:0042742);; Biological Process: defense response to fungus (GO:0050832);;	--	--	[R]	General function prediction only	Barwin family	Pathogenesis-related protein P2 OS=Solanum lycopersicum OX=4081 PE=2 SV=1
Solyc00g174340.1	P4	47.6167	12.1916	11.4379	87.1217	[S]	Function unknown	Cellular Component: extracellular region (GO:0005576);;	K13449|3.3e-94|sly:544123|K13449 pathogenesis-related protein 1 | (RefSeq) PR1b1; pathogenesis-related leaf protein 6 precursor	MAPK signaling pathway - plant (ko04016);; Plant hormone signal transduction (ko04075);; Plant-pathogen interaction (ko04626)	[S]	Function unknown	Cysteine-rich secretory protein family	Pathogenesis-related leaf protein 6 OS=Solanum lycopersicum OX=4081 GN=PR1B1 PE=1 SV=2
Solyc02g077370.1	PTI5	23.2975	1.41238	6.39282	93.4022	--	--	Molecular Function: DNA binding (GO:0003677);; Molecular Function: transcription factor activity, sequence-specific DNA binding (GO:0003700);; Cellular Component: nucleus (GO:0005634);;	K13433|2.4e-84|sly:544042|K13433 pathogenesis-related genes transcriptional activator PTI5 | (RefSeq) pathogenesis-related genes transcriptional activator PTI5	Plant-pathogen interaction (ko04626)	--	--	AP2 domain	Pathogenesis-related genes transcriptional activator PTI5 OS=Solanum lycopersicum OX=4081 GN=PTI5 PE=2 SV=1
Solyc05g056030.2	LOC101254204	5.05143	6.80342	24.1787	9.91761	[R]	General function prediction only	Biological Process: lipid catabolic process (GO:0016042);; Molecular Function: hydrolase activity (GO:0016787);;	--	--	[I]	Lipid transport and metabolism	Patatin-like phospholipase	Patatin-like protein 6 OS=Arabidopsis thaliana OX=3702 GN=PLP6 PE=1 SV=1
Solyc04g079250.2	LOC101260531	5.85785	9.56342	2.0957	77.1178	[R]	General function prediction only	Molecular Function: phospholipase activity (GO:0004620);; Biological Process: lipid catabolic process (GO:0016042);; Molecular Function: acylglycerol lipase activity (GO:0047372);;	K16815|3.2e-13|gsl:Gasu_03780|K16815 calcium-independent phospholipase A2-gamma | (RefSeq) hypothetical protein	--	[I]	Lipid transport and metabolism	Patatin-like phospholipase	Patatin-like protein 2 OS=Arabidopsis thaliana OX=3702 GN=PLP2 PE=1 SV=1
Solyc03g025720.2	LOC101251259	8.28228	2.5981	2.35635	16.587	[IQ]	Lipid transport and metabolism;; Secondary metabolites biosynthesis, transport and catabolism	Molecular Function: catalytic activity (GO:0003824);;	K22133|2.8e-299|sly:101251259|K22133 oxalate---CoA ligase [EC:6.2.1.8] | (RefSeq) oxalate--CoA ligase	Glyoxylate and dicarboxylate metabolism (ko00630)	[I]	Lipid transport and metabolism	AMP-binding enzyme	Oxalate--CoA ligase OS=Arabidopsis thaliana OX=3702 GN=AAE3 PE=1 SV=1
Solyc06g035960.2	LOC101265548	70.4426	3.41287	7.60095	209.505	[IQ]	Lipid transport and metabolism;; Secondary metabolites biosynthesis, transport and catabolism	Molecular Function: catalytic activity (GO:0003824);;	K22133|2.4e-295|sly:101265548|K22133 oxalate---CoA ligase [EC:6.2.1.8] | (RefSeq) oxalate--CoA ligase isoform X1	Glyoxylate and dicarboxylate metabolism (ko00630)	[I]	Lipid transport and metabolism	AMP-binding enzyme	Oxalate--CoA ligase OS=Arabidopsis thaliana OX=3702 GN=AAE3 PE=1 SV=1
Solyc08g080660.1	LOC101264959	13.9594	1.3718	1.13451	10.6193	--	--	Biological Process: immune system process (GO:0002376);; Cellular Component: cellular_component (GO:0005575);; Cellular Component: intracellular (GO:0005622);; Cellular Component: cell (GO:0005623);; Cellular Component: cytoplasm (GO:0005737);; Biological Process: response to stress (GO:0006950);; Biological Process: defense response (GO:0006952);; Biological Process: immune response (GO:0006955)…	--	--	--	--	Thaumatin family	Osmotin-like protein OSML15 OS=Solanum commersonii OX=4109 PE=2 SV=1
Solyc08g080670.1	LOC543878	19.5406	0.711986	2.56611	29.0767	--	--	Biological Process: immune system process (GO:0002376);; Cellular Component: cellular_component (GO:0005575);; Cellular Component: intracellular (GO:0005622);; Cellular Component: cell (GO:0005623);; Cellular Component: cytoplasm (GO:0005737);; Biological Process: response to stress (GO:0006950);; Biological Process: defense response (GO:0006952);; Biological Process: immune response (GO:0006955)…	--	--	--	--	Thaumatin family	Osmotin-like protein OSML15 OS=Solanum commersonii OX=4109 PE=2 SV=1
Solyc08g080650.1	TPM-1	103.103	16.8962	22.0822	67.6008	--	--	Cellular Component: integral component of membrane (GO:0016021);;	K12173|1.1e-27|gmx:100794341|K12173 BRCA1-A complex subunit BRE | (RefSeq) BRISC and BRCA1-A complex member 2	Homologous recombination (ko03440)	--	--	Thaumatin family	Osmotin-like protein OSML13 OS=Solanum commersonii OX=4109 PE=2 SV=1
Solyc12g100260.1	LOC101248657	6.12846	1.48435	0.215459	39.0544	--	--	--	K10256|7.1e-25|cann:107850481|K10256 omega-6 fatty acid desaturase / acyl-lipid omega-6 desaturase (Delta-12 desaturase) [EC:1.14.19.6 1.14.19.22] | (RefSeq) delta(12)-acyl-lipid-desaturase-like	Biosynthesis of unsaturated fatty acids (ko01040);; Fatty acid metabolism (ko01212)	--	--	--	Omega-6 fatty acid desaturase, endoplasmic reticulum isozyme 1 OS=Glycine max OX=3847 GN=FAD2-1 PE=2 SV=1
Solyc02g071770.2	LOC101259110	0.39922	0	1.36705	3.0138	--	--	--	--	--	--	--	Protein of unknown function (DUF1264)	Oil body-associated protein 2A OS=Arabidopsis thaliana OX=3702 GN=OBAP2A PE=2 SV=1
Solyc09g011860.2	LOC101259661	12.3421	3.83604	28.2789	90.232	--	--	Biological Process: fucose metabolic process (GO:0006004);; Cellular Component: integral component of membrane (GO:0016021);; Molecular Function: transferase activity, transferring glycosyl groups (GO:0016757);;	K23280|4.4e-113|han:110894304|K23280 rhamnogalacturonan I rhamnosyltransferase [EC:2.4.1.351] | (RefSeq) uncharacterized protein At1g04910-like	--	--	--	GDP-fucose protein O-fucosyltransferase	O-fucosyltransferase 19 OS=Arabidopsis thaliana OX=3702 GN=OFUT19 PE=2 SV=1
Solyc01g107900.2	LOC101259986	109.293	35.2064	38.8259	167.689	[Q]	Secondary metabolites biosynthesis, transport and catabolism	Molecular Function: diacylglycerol O-acyltransferase activity (GO:0004144);; Biological Process: glycerolipid biosynthetic process (GO:0045017);;	K15406|5.4e-57|crb:17878727|K15406 wax-ester synthase / diacylglycerol O-acyltransferase [EC:2.3.1.75 2.3.1.20] | (RefSeq) O-acyltransferase WSD1	Cutin, suberine and wax biosynthesis (ko00073)	--	--	WS/DGAT C-terminal domain	O-acyltransferase WSD1 OS=Arabidopsis thaliana OX=3702 GN=WSD1 PE=2 SV=1
Solyc08g067550.1	LOC101247242	3.95574	21.2294	13.7079	55.4029	--	--	Biological Process: lipid transport (GO:0006869);; Molecular Function: lipid binding (GO:0008289);;	--	--	--	--	Protease inhibitor/seed storage/LTP family	Non-specific lipid-transfer protein 4.1 OS=Hordeum vulgare OX=4513 GN=LTP4.1 PE=1 SV=1
Solyc10g075150.1	LOC101266879	15.9896	3.68003	3.55523	27.5769	--	--	Biological Process: lipid transport (GO:0006869);; Molecular Function: lipid binding (GO:0008289);;	--	--	--	--	--	Non-specific lipid-transfer protein 2 OS=Solanum lycopersicum OX=4081 GN=LE16 PE=2 SV=1
Solyc10g081970.1	--	20.6573	1.627	4.42731	245.688	--	--	Cellular Component: integral component of membrane (GO:0016021);;	--	--	--	--	Late embryogenesis abundant protein	NDR1/HIN1-like protein 3 OS=Arabidopsis thaliana OX=3702 GN=NHL3 PE=1 SV=1
Solyc01g096420.2	LOC101265773	86.7194	13.9422	32.5944	203.28	[C]	Energy production and conversion	Molecular Function: oxidoreductase activity (GO:0016491);;	K19784|7.7e-106|sly:101265773|K19784 chromate reductase, NAD(P)H dehydrogenase (quinone) | (RefSeq) NAD(P)H:quinone oxidoreductase	--	[R]	General function prediction only	NADPH-dependent FMN reductase	NAD(P)H:quinone oxidoreductase OS=Solanum tuberosum OX=4113 PE=2 SV=1
Solyc11g068620.1	LOC101263872	0.950431	4.01542	14.8754	54.2871	--	--	Molecular Function: DNA binding (GO:0003677);; Cellular Component: nucleus (GO:0005634);; Biological Process: regulation of transcription, DNA-templated (GO:0006355);;	K00521|1.6e-34|cmos:111447866|K00521 ferric-chelate reductase [EC:1.16.1.7] | (RefSeq) ferric reduction oxidase 7, chloroplastic-like	--	--	--	No apical meristem (NAM) protein	NAC domain-containing protein 90 OS=Arabidopsis thaliana OX=3702 GN=NAC090 PE=1 SV=1
Solyc04g005610.2	NAP2	3.55577	1.10467	1.03064	2.59152	--	--	Molecular Function: DNA binding (GO:0003677);; Cellular Component: nucleus (GO:0005634);; Biological Process: regulation of transcription, DNA-templated (GO:0006355);;	K00521|3.3e-41|cmos:111447866|K00521 ferric-chelate reductase [EC:1.16.1.7] | (RefSeq) ferric reduction oxidase 7, chloroplastic-like	--	--	--	No apical meristem (NAM) protein	NAC domain-containing protein 2 OS=Solanum lycopersicum OX=4081 GN=NAP2 PE=2 SV=1
Solyc02g087960.2	LOC101253245	4.63382	6.54171	35.7409	17.7731	--	--	Molecular Function: DNA binding (GO:0003677);; Cellular Component: nucleus (GO:0005634);;	K09422|2.6e-166|sly:101253245|K09422 transcription factor MYB, plant | (RefSeq) myb-related protein 306-like	--	[K]	Transcription	Myb-like DNA-binding domain	Myb-related protein 306 OS=Antirrhinum majus OX=4151 GN=MYB306 PE=2 SV=1
Solyc01g104740.2	ER24	106.516	8.4264	2.71773	130.867	--	--	Molecular Function: DNA binding (GO:0003677);;	K03627|1.4e-72|sly:544168|K03627 putative transcription factor | (RefSeq) ER24; ethylene-responsive transcriptional coactivator	--	[K]	Transcription	Multiprotein bridging factor 1	Multiprotein-bridging factor 1c OS=Arabidopsis thaliana OX=3702 GN=MBF1C PE=1 SV=1
Solyc04g011850.1	LOC101251465	1.16695	2.48341	4.15933	8.67418	--	--	Molecular Function: electron carrier activity (GO:0009055);; Molecular Function: protein disulfide oxidoreductase activity (GO:0015035);;	K03676|1.4e-50|sly:101251465|K03676 glutaredoxin 3 | (RefSeq) monothiol glutaredoxin-S1-like	--	[O]	Posttranslational modification, protein turnover, chaperones	Glutaredoxin	Monothiol glutaredoxin-S1 OS=Arabidopsis thaliana OX=3702 GN=GRXS1 PE=3 SV=1
Solyc03g032040.2	TMT1	13.6574	11.8318	30.5626	9.4985	[G]	Carbohydrate transport and metabolism	Molecular Function: sugar:proton symporter activity (GO:0005351);; Cellular Component: integral component of plasma membrane (GO:0005887);; Biological Process: glucose import (GO:0046323);;	K08150|7.5e-37|lja:Lj4g3v0119930.1|K08150 MFS transporter, SP family, solute carrier family 2 (myo-inositol transporter), member 13 | (RefSeq) Lj4g3v0119930.1; -	--	[R]	General function prediction only	Sugar (and other) transporter	Monosaccharide-sensing protein 2 OS=Arabidopsis thaliana OX=3702 GN=MSSP2 PE=1 SV=2
Solyc12g013690.1	LOC101247497	17.6187	6.13917	5.60846	26.977	[HC]	Coenzyme transport and metabolism;; Energy production and conversion	Cellular Component: integral component of membrane (GO:0016021);; Molecular Function: FAD binding (GO:0071949);;	K09838|7.0e-16|dct:110097029|K09838 zeaxanthin epoxidase [EC:1.14.15.21] | (RefSeq) zeaxanthin epoxidase, chloroplastic	Carotenoid biosynthesis (ko00906)	[CR]	Energy production and conversion;; General function prediction only	FAD binding domain	Monooxygenase 2 OS=Arabidopsis thaliana OX=3702 GN=MO2 PE=2 SV=1
Solyc08g078040.2	LOC107028557	39.3159	1.4711	2.30146	42.2332	[HC]	Coenzyme transport and metabolism;; Energy production and conversion	Molecular Function: FAD binding (GO:0071949);;	K09838|7.4e-06|mis:MICPUN_82567|K09838 zeaxanthin epoxidase [EC:1.14.15.21] | (RefSeq) ZEP1; zeaxanthin epoxidase	Carotenoid biosynthesis (ko00906)	[CR]	Energy production and conversion;; General function prediction only	FAD binding domain	Monooxygenase 2 OS=Arabidopsis thaliana OX=3702 GN=MO2 PE=2 SV=1
Solyc04g025650.2	LOC101260928	19.4216	13.2145	113.196	296.839	[HC]	Coenzyme transport and metabolism;; Energy production and conversion	Molecular Function: FAD binding (GO:0071949);;	--	--	[CR]	Energy production and conversion;; General function prediction only	FAD binding domain	Monooxygenase 1 OS=Arabidopsis thaliana OX=3702 GN=MO1 PE=2 SV=1
Solyc07g041730.2	LOC101254611	6.47841	5.98729	15.577	5.83616	--	--	--	K11093|4.3e-65|apro:F751_6754|K11093 U1 small nuclear ribonucleoprotein 70kDa | (RefSeq) MOB kinase activator-like 1	Spliceosome (ko03040)	[D]	Cell cycle control, cell division, chromosome partitioning	Mob1/phocein family	MOB kinase activator-like 1A OS=Medicago sativa subsp. falcata OX=3878 GN=MOB1-A PE=2 SV=2
Solyc12g088940.1	LOC101259033	6.03511	1.886	2.88303	24.8236	[T]	Signal transduction mechanisms	Molecular Function: protein kinase activity (GO:0004672);; Molecular Function: ATP binding (GO:0005524);;	K04420|0.0e+00|sot:102600645|K04420 mitogen-activated protein kinase kinase kinase 2 [EC:2.7.11.25] | (RefSeq) mitogen-activated protein kinase kinase kinase YODA-like	--	[T]	Signal transduction mechanisms	Protein kinase domain	Mitogen-activated protein kinase kinase kinase 5 OS=Arabidopsis thaliana OX=3702 GN=MAPKKK5 PE=1 SV=1
Solyc06g005170.2	MPK3	150.101	86.9541	314.886	806.663	[J]	Translation, ribosomal structure and biogenesis	Molecular Function: MAP kinase activity (GO:0004707);; Molecular Function: ATP binding (GO:0005524);; Cellular Component: nucleus (GO:0005634);; Cellular Component: cytoplasm (GO:0005737);; Biological Process: response to cold (GO:0009409);; Biological Process: response to water deprivation (GO:0009414);; Biological Process: regulation of gene expression (GO:0010468);; Biological Process: intrace…	K20536|6.9e-220|sly:543880|K20536 mitogen-activated protein kinase 3 [EC:2.7.11.24] | (RefSeq) MPK3; mitogen-activated protein kinase 3	MAPK signaling pathway - plant (ko04016);; Plant-pathogen interaction (ko04626)	[T]	Signal transduction mechanisms	Protein kinase domain	Mitogen-activated protein kinase 3 OS=Arabidopsis thaliana OX=3702 GN=MPK3 PE=1 SV=2
Solyc03g097840.2	LOC101255971	47.9309	5.64144	9.32655	83.7149	--	--	Cellular Component: integral component of membrane (GO:0016021);;	K15102|1.6e-202|sly:101255971|K15102 solute carrier family 25 (mitochondrial phosphate transporter), member 3 | (RefSeq) mitochondrial phosphate carrier protein 3, mitochondrial	--	[C]	Energy production and conversion	Mitochondrial carrier protein	Mitochondrial phosphate carrier protein 3, mitochondrial OS=Arabidopsis thaliana OX=3702 GN=MPT3 PE=1 SV=1
Solyc06g072330.2	LOC101246149	27.3126	1.96482	1.88289	40.9948	[K]	Transcription	--	K09539|6.0e-55|sly:101246149|K09539 DnaJ homolog subfamily C member 19 | (RefSeq) mitochondrial import inner membrane translocase subunit TIM14-3-like	--	[O]	Posttranslational modification, protein turnover, chaperones	--	Mitochondrial import inner membrane translocase subunit TIM14-3 OS=Arabidopsis thaliana OX=3702 GN=TIM14-3 PE=1 SV=1
Solyc06g061170.2	LOC101267615	4.12732	2.88453	1.90494	5.56807	--	--	Molecular Function: ATP transmembrane transporter activity (GO:0005347);; Cellular Component: integral component of membrane (GO:0016021);;	K15109|3.3e-124|sly:101267615|K15109 solute carrier family 25 (mitochondrial carnitine/acylcarnitine transporter), member 20/29 | (RefSeq) mitochondrial carnitine/acylcarnitine carrier-like protein	--	[C]	Energy production and conversion	Mitochondrial carrier protein	Mitochondrial carnitine/acylcarnitine carrier-like protein OS=Arabidopsis thaliana OX=3702 GN=BOU PE=1 SV=1
Solyc01g095570.2	LOC101268329	22.3751	17.9801	9.53918	19.9994	--	--	Molecular Function: ATP transmembrane transporter activity (GO:0005347);; Cellular Component: integral component of membrane (GO:0016021);;	K14684|7.1e-198|sly:101268329|K14684 solute carrier family 25 (mitochondrial phosphate transporter), member 23/24/25/41 | (RefSeq) mitochondrial adenine nucleotide transporter ADNT1 isoform X1	--	[C]	Energy production and conversion	Mitochondrial carrier protein	Mitochondrial adenine nucleotide transporter ADNT1 OS=Arabidopsis thaliana OX=3702 GN=ADNT1 PE=1 SV=1
Solyc03g098730.1	LOC101262296	39.5641	16.2454	124.798	423.035	--	--	Molecular Function: endopeptidase inhibitor activity (GO:0004866);;	--	--	--	--	Trypsin and protease inhibitor	Miraculin OS=Synsepalum dulcificum OX=3743 PE=1 SV=3
Solyc11g073080.1	LOC101267579	0.590722	0.723059	5.79696	13.8613	--	--	Molecular Function: DNA binding (GO:0003677);; Cellular Component: host cell nucleus (GO:0042025);;	--	--	[KB]	Transcription;; Chromatin structure and dynamics	Methyl-CpG binding domain	Methyl-CpG-binding domain-containing protein 7 OS=Arabidopsis thaliana OX=3702 GN=MBD7 PE=1 SV=1
Solyc11g020640.1	--	0.773159	1.22879	1.65734	0.685251	--	--	Molecular Function: transferase activity, transferring acyl groups other than amino-acyl groups (GO:0016747);;	K19861|7.0e-79|vvi:100252759|K19861 benzyl alcohol O-benzoyltransferase [EC:2.3.1.196 2.3.1.232] | (RefSeq) methanol O-anthraniloyltransferase	--	--	--	Transferase family	Methanol O-anthraniloyltransferase OS=Vitis labrusca OX=103355 GN=AMAT PE=1 SV=1
Solyc05g015800.2	LOC101250692	1.19789	0.732949	2.9785	1.33256	--	--	Molecular Function: transferase activity, transferring acyl groups other than amino-acyl groups (GO:0016747);;	K19861|2.0e-136|vvi:100263045|K19861 benzyl alcohol O-benzoyltransferase [EC:2.3.1.196 2.3.1.232] | (RefSeq) methanol O-anthraniloyltransferase	--	--	--	Transferase family	Methanol O-anthraniloyltransferase OS=Vitis labrusca OX=103355 GN=AMAT PE=1 SV=1
Solyc04g005050.1	MMP1	76.3852	17.3344	36.1496	243.039	[O]	Posttranslational modification, protein turnover, chaperones	Molecular Function: metalloendopeptidase activity (GO:0004222);; Molecular Function: zinc ion binding (GO:0008270);; Biological Process: extracellular matrix organization (GO:0030198);; Biological Process: collagen catabolic process (GO:0030574);; Cellular Component: extracellular matrix (GO:0031012);;	K07761|2.6e-110|thj:104823666|K07761 metalloendoproteinase 5-MMP [EC:3.4.24.-] | (RefSeq) metalloendoproteinase 5-MMP	--	[OW]	Posttranslational modification, protein turnover, chaperones;; Extracellular structures	Matrixin	Metalloendoproteinase 3-MMP OS=Arabidopsis thaliana OX=3702 GN=3MMP PE=1 SV=1
Solyc03g116900.2	LOC101246519	26.3227	11.7266	9.15178	30.398	[P]	Inorganic ion transport and metabolism	Cellular Component: integral component of membrane (GO:0016021);; Molecular Function: metal ion transmembrane transporter activity (GO:0046873);;	K21398|4.3e-276|cann:107861979|K21398 natural resistance-associated macrophage protein 2 | (RefSeq) metal transporter Nramp6	--	[P]	Inorganic ion transport and metabolism	Natural resistance-associated macrophage protein	Metal transporter Nramp6 OS=Arabidopsis thaliana OX=3702 GN=NRAMP6 PE=2 SV=2
Solyc09g064780.2	LOC101249759	7.61171	1.62814	3.07498	20.9298	--	--	Cellular Component: mediator complex (GO:0016592);; Biological Process: regulation of phenylpropanoid metabolic process (GO:2000762);;	--	--	--	--	--	Mediator of RNA polymerase II transcription subunit 33A OS=Arabidopsis thaliana OX=3702 GN=MED33A PE=1 SV=1
Solyc01g057460.2	LOC101250919	20.3994	8.0125	8.01182	23.8788	--	--	Molecular Function: transcription cofactor activity (GO:0003712);; Biological Process: regulation of transcription, DNA-templated (GO:0006355);;	K14972|1.4e-36|sot:102602431|K14972 PAX-interacting protein 1 | (RefSeq) mediator of RNA polymerase II transcription subunit 15a	--	--	--	KIX domain	Mediator of RNA polymerase II transcription subunit 15a OS=Arabidopsis thaliana OX=3702 GN=MED15A PE=1 SV=1
Solyc04g074000.2	LOC101265539	16.2771	5.56849	7.24161	47.0297	[T]	Signal transduction mechanisms	Molecular Function: protein tyrosine kinase activity (GO:0004713);; Molecular Function: ATP binding (GO:0005524);; Cellular Component: integral component of membrane (GO:0016021);;	K13415|9.9e-83|han:110929858|K13415 protein brassinosteroid insensitive 1 [EC:2.7.10.1 2.7.11.1] | (RefSeq) systemin receptor SR160-like	Plant hormone signal transduction (ko04075)	--	--	Leucine rich repeat	MDIS1-interacting receptor like kinase 2 OS=Arabidopsis thaliana OX=3702 GN=MIK2 PE=1 SV=3
Solyc02g089900.1	Lyk4	30.9886	22.4081	89.094	189.865	[T]	Signal transduction mechanisms	Molecular Function: protein kinase activity (GO:0004672);; Molecular Function: ATP binding (GO:0005524);; Cellular Component: integral component of membrane (GO:0016021);;	K13429|1.6e-51|cmo:103495619|K13429 chitin elicitor receptor kinase 1 | (RefSeq) chitin elicitor receptor kinase 1	Plant-pathogen interaction (ko04626)	--	--	Protein kinase domain	LysM domain receptor-like kinase 4 OS=Arabidopsis thaliana OX=3702 GN=LYK4 PE=1 SV=1
Solyc02g093860.2	LOC101248631	42.6569	11.9144	19.8989	107.864	--	--	Cellular Component: integral component of membrane (GO:0016021);;	K15015|3.5e-16|nau:109218398|K15015 solute carrier family 32 (vesicular inhibitory amino acid transporter) | (RefSeq) vacuolar amino acid transporter 1-like	--	[E]	Amino acid transport and metabolism	Transmembrane amino acid transporter protein	Lysine histidine transporter 1 OS=Arabidopsis thaliana OX=3702 GN=LHT1 PE=1 SV=1
Solyc08g082820.2	BiP/grp78	90.6835	88.8536	39.5902	100.885	[O]	Posttranslational modification, protein turnover, chaperones	Molecular Function: ATP binding (GO:0005524);;	K09490|0.0e+00|sly:543957|K09490 endoplasmic reticulum chaperone BiP [EC:3.6.4.10] | (RefSeq) BiP/grp78; luminal-binding protein precursor	Protein export (ko03060);; Protein processing in endoplasmic reticulum (ko04141)	[O]	Posttranslational modification, protein turnover, chaperones	Hsp70 protein	Luminal-binding protein OS=Solanum lycopersicum OX=4081 PE=2 SV=1
Solyc03g082920.2	--	130.015	121.656	61.5778	220.047	[O]	Posttranslational modification, protein turnover, chaperones	Molecular Function: ATP binding (GO:0005524);;	K09490|0.0e+00|sly:101263797|K09490 endoplasmic reticulum chaperone BiP [EC:3.6.4.10] | (RefSeq) luminal-binding protein 5	Protein export (ko03060);; Protein processing in endoplasmic reticulum (ko04141)	[O]	Posttranslational modification, protein turnover, chaperones	Hsp70 protein	Luminal-binding protein 5 OS=Nicotiana tabacum OX=4097 GN=BIP5 PE=2 SV=1
Solyc09g012000.1	LecRK-IV	4.09851	3.84297	1.40207	0.706597	[T]	Signal transduction mechanisms	Biological Process: defense response to oomycetes (GO:0002229);; Molecular Function: transmembrane receptor protein serine/threonine kinase activity (GO:0004675);; Molecular Function: ATP binding (GO:0005524);; Cellular Component: plasma membrane (GO:0005886);; Biological Process: defense response (GO:0006952);; Molecular Function: carbohydrate binding (GO:0030246);; Biological Process: defense r…	K22133|1.8e-69|egr:104443802|K22133 oxalate---CoA ligase [EC:6.2.1.8] | (RefSeq) oxalate--CoA ligase	Glyoxylate and dicarboxylate metabolism (ko00630)	--	--	Legume lectin domain	L-type lectin-domain containing receptor kinase IV.1 OS=Arabidopsis thaliana OX=3702 GN=LECRK41 PE=2 SV=1
Solyc07g065860.2	LOC101244788	3.11307	2.73895	1.20575	0.594525	[T]	Signal transduction mechanisms	Molecular Function: protein serine/threonine kinase activity (GO:0004674);; Molecular Function: ATP binding (GO:0005524);; Cellular Component: integral component of membrane (GO:0016021);;	K00924|1.8e-71|smo:SELMODRAFT_165220|K00924 kinase [EC:2.7.1.-] | (RefSeq) hypothetical protein	--	--	--	Leucine rich repeat	LRR receptor-like serine/threonine-protein kinase OS=Arabidopsis thaliana OX=3702 GN=RGI3 PE=1 SV=1
Solyc09g090080.1	PT3	4.26199	2.59258	1.28725	10.8898	[GEPR]	Carbohydrate transport and metabolism;; Amino acid transport and metabolism;; Inorganic ion transport and metabolism;; General function prediction only	Molecular Function: inorganic phosphate transmembrane transporter activity (GO:0005315);; Biological Process: phosphate ion transport (GO:0006817);; Cellular Component: integral component of membrane (GO:0016021);;	K08176|7.1e-311|sly:101251622|K08176 MFS transporter, PHS family, inorganic phosphate transporter | (RefSeq) PT3; phosphate transporter 3	--	[P]	Inorganic ion transport and metabolism	Sugar (and other) transporter	Low affinity inorganic phosphate transporter 3 OS=Petunia hybrida OX=4102 GN=PT3 PE=2 SV=1
Solyc08g066020.1	LOC101244511	5.81429	0.986371	1.03583	11.3293	[H]	Coenzyme transport and metabolism	Molecular Function: catalytic activity (GO:0003824);; Biological Process: biosynthetic process (GO:0009058);; Molecular Function: pyridoxal phosphate binding (GO:0030170);;	K00654|8.7e-274|sly:101244511|K00654 serine palmitoyltransferase [EC:2.3.1.50] | (RefSeq) long chain base biosynthesis protein 1-like	Sphingolipid metabolism (ko00600)	[O]	Posttranslational modification, protein turnover, chaperones	Aminotransferase class I and II	Long chain base biosynthesis protein 1 OS=Arabidopsis thaliana OX=3702 GN=LCB1 PE=1 SV=1
Solyc09g075790.2	LOC101255032	0.687863	1.14236	1.46241	0.484074	[I]	Lipid transport and metabolism	Molecular Function: catalytic activity (GO:0003824);;	K01897|0.0e+00|sly:101255032|K01897 long-chain acyl-CoA synthetase [EC:6.2.1.3] | (RefSeq) long chain acyl-CoA synthetase 6, peroxisomal-like isoform X1	Fatty acid biosynthesis (ko00061);; Fatty acid degradation (ko00071);; Fatty acid metabolism (ko01212);; Peroxisome (ko04146)	[I]	Lipid transport and metabolism	AMP-binding enzyme	Long chain acyl-CoA synthetase 6, peroxisomal OS=Arabidopsis thaliana OX=3702 GN=LACS6 PE=1 SV=1
Solyc01g109180.2	LOC101259379	6.64444	9.37653	14.1139	7.30798	[I]	Lipid transport and metabolism	Molecular Function: catalytic activity (GO:0003824);;	K01897|0.0e+00|sly:101259379|K01897 long-chain acyl-CoA synthetase [EC:6.2.1.3] | (RefSeq) long chain acyl-CoA synthetase 2	Fatty acid biosynthesis (ko00061);; Fatty acid degradation (ko00071);; Fatty acid metabolism (ko01212);; Peroxisome (ko04146)	[I]	Lipid transport and metabolism	AMP-binding enzyme	Long chain acyl-CoA synthetase 2 OS=Arabidopsis thaliana OX=3702 GN=LACS2 PE=2 SV=1
Solyc06g075330.1	--	0.882324	1.05051	8.35768	2.66871	--	--	--	K02725|3.8e-17|nau:109221636|K02725 20S proteasome subunit alpha 6 [EC:3.4.25.1] | (RefSeq) proteasome subunit alpha type-1-like	Proteasome (ko03050)	--	--	Lateral organ boundaries (LOB) domain	LOB domain-containing protein 1 OS=Arabidopsis thaliana OX=3702 GN=LBD1 PE=2 SV=1
Solyc08g078850.2	ldh1	13.2203	2.94003	2.68875	35.9934	[C]	Energy production and conversion	Molecular Function: L-lactate dehydrogenase activity (GO:0004459);; Cellular Component: cytoplasm (GO:0005737);; Biological Process: carbohydrate metabolic process (GO:0005975);; Biological Process: carboxylic acid metabolic process (GO:0019752);;	K00016|5.2e-193|sly:101252012|K00016 L-lactate dehydrogenase [EC:1.1.1.27] | (RefSeq) ldh1; L-lactate dehydrogenase	Glycolysis / Gluconeogenesis (ko00010);; Cysteine and methionine metabolism (ko00270);; Pyruvate metabolism (ko00620);; Propanoate metabolism (ko00640)	[C]	Energy production and conversion	lactate/malate dehydrogenase, NAD binding domain	L-lactate dehydrogenase B (Fragment) OS=Hordeum vulgare OX=4513 PE=1 SV=1
Solyc01g009680.2	LOC101244897	0.506297	0.224535	1.68158	0.767692	--	--	Cellular Component: integral component of membrane (GO:0016021);; Molecular Function: oxidoreductase activity, acting on single donors with incorporation of molecular oxygen, incorporation of two atoms of oxygen (GO:0016702);; Biological Process: oxylipin biosynthetic process (GO:0031408);; Molecular Function: metal ion binding (GO:0046872);;	K18684|7.8e-271|sly:101244897|K18684 hydroperoxy icosatetraenoate dehydratase/isomerase [EC:4.2.1.152 5.4.4.7] | (RefSeq) linoleate 13S-lipoxygenase 2-1, chloroplastic	--	--	--	Lipoxygenase	Linoleate 13S-lipoxygenase 2-1, chloroplastic OS=Solanum tuberosum OX=4113 GN=LOX2.1 PE=1 SV=1
Solyc03g078490.2	LOC101263679	52.2695	4.31628	3.58177	83.1898	--	--	Molecular Function: UDP-glycosyltransferase activity (GO:0008194);;	K16266|1.1e-182|mesc:110628474|K16266 cyanohydrin UDP-glucosyltransferase [EC:2.4.1.-] | (RefSeq) linamarin synthase 1	Cyanoamino acid metabolism (ko00460)	[GC]	Carbohydrate transport and metabolism;; Energy production and conversion	UDP-glucoronosyl and UDP-glucosyl transferase	Linamarin synthase 1 OS=Manihot esculenta OX=3983 GN=UGT85K4 PE=1 SV=1
Solyc11g018800.1	LOC101246783	21.181	4.39891	90.2323	220.994	--	--	Molecular Function: peroxidase activity (GO:0004601);; Cellular Component: extracellular region (GO:0005576);; Biological Process: response to oxidative stress (GO:0006979);; Molecular Function: heme binding (GO:0020037);; Biological Process: hydrogen peroxide catabolic process (GO:0042744);; Molecular Function: metal ion binding (GO:0046872);;	K00430|6.6e-179|sly:101246783|K00430 peroxidase [EC:1.11.1.7] | (RefSeq) lignin-forming anionic peroxidase	Phenylpropanoid biosynthesis (ko00940)	--	--	Peroxidase	Lignin-forming anionic peroxidase OS=Nicotiana sylvestris OX=4096 PE=2 SV=1
Solyc11g017280.1	LOC101264085	1.24937	0.497887	0.140157	4.65437	[T]	Signal transduction mechanisms	Molecular Function: protein kinase activity (GO:0004672);; Molecular Function: ATP binding (GO:0005524);;	K00924|3.3e-29|smo:SELMODRAFT_164315|K00924 kinase [EC:2.7.1.-] | (RefSeq) hypothetical protein	--	--	--	Leucine rich repeat	Leucine-rich repeat receptor-like tyrosine-protein kinase PXC3 OS=Arabidopsis thaliana OX=3702 GN=PXC3 PE=2 SV=1
Solyc06g071810.1	LOC101259548	33.1975	29.2593	74.2633	179.706	[M]	Cell wall/membrane/envelope biogenesis	Molecular Function: protein serine/threonine kinase activity (GO:0004674);; Molecular Function: ATP binding (GO:0005524);; Cellular Component: plasma membrane (GO:0005886);; Cellular Component: integral component of membrane (GO:0016021);; Biological Process: protein autophosphorylation (GO:0046777);;	K13415|1.4e-55|ccav:112515536|K13415 protein brassinosteroid insensitive 1 [EC:2.7.10.1 2.7.11.1] | (RefSeq) systemin receptor SR160-like	Plant hormone signal transduction (ko04075)	--	--	Protein kinase domain	Leucine-rich repeat receptor-like serine/threonine/tyrosine-protein kinase SOBIR1 OS=Arabidopsis thaliana OX=3702 GN=SOBIR1 PE=1 SV=1
Solyc12g010020.1	LAPA1	30.7431	10.3168	63.5742	9.90375	[E]	Amino acid transport and metabolism	Molecular Function: aminopeptidase activity (GO:0004177);; Cellular Component: cytoplasm (GO:0005737);; Molecular Function: metalloexopeptidase activity (GO:0008235);; Molecular Function: manganese ion binding (GO:0030145);;	K01255|1.3e-299|sly:544017|K01255 leucyl aminopeptidase [EC:3.4.11.1] | (RefSeq) LAPA1; leucine aminopeptidase 1, chloroplastic	Glutathione metabolism (ko00480)	[R]	General function prediction only	Cytosol aminopeptidase family, catalytic domain	Leucine aminopeptidase 1, chloroplastic OS=Solanum lycopersicum OX=4081 GN=LAPA1 PE=1 SV=2
Solyc00g187050.2	LAPA1	29.4029	4.28972	66.8024	7.07406	[E]	Amino acid transport and metabolism	Molecular Function: aminopeptidase activity (GO:0004177);; Cellular Component: cytoplasm (GO:0005737);; Molecular Function: metalloexopeptidase activity (GO:0008235);; Molecular Function: manganese ion binding (GO:0030145);;	K01255|6.4e-277|sly:544017|K01255 leucyl aminopeptidase [EC:3.4.11.1] | (RefSeq) LAPA1; leucine aminopeptidase 1, chloroplastic	Glutathione metabolism (ko00480)	[R]	General function prediction only	Cytosol aminopeptidase family, catalytic domain	Leucine aminopeptidase 1, chloroplastic OS=Solanum lycopersicum OX=4081 GN=LAPA1 PE=1 SV=2
Solyc12g010030.1	LOC107005629	5.77178	2.40689	13.1333	2.3625	[E]	Amino acid transport and metabolism	Molecular Function: aminopeptidase activity (GO:0004177);; Cellular Component: cytoplasm (GO:0005737);; Molecular Function: metalloexopeptidase activity (GO:0008235);; Molecular Function: manganese ion binding (GO:0030145);;	K01255|1.4e-29|spen:107005629|K01255 leucyl aminopeptidase [EC:3.4.11.1] | (RefSeq) leucine aminopeptidase 1, chloroplastic	Glutathione metabolism (ko00480)	[R]	General function prediction only	Cytosol aminopeptidase family, catalytic domain	Leucine aminopeptidase 1, chloroplastic OS=Solanum lycopersicum OX=4081 GN=LAPA1 PE=1 SV=2
Solyc05g009090.1	LOC101243709	1.27077	1.16976	0.234242	1.90554	--	0	Molecular Function: protein kinase activity (GO:0004672);; Molecular Function: ATP binding (GO:0005524);; Cellular Component: integral component of membrane (GO:0016021);;	K03283|3.0e-50|qsu:112017276|K03283 heat shock 70kDa protein 1/2/6/8 | (RefSeq) heat shock cognate 70 kDa protein 2-like	Spliceosome (ko03040);; Protein processing in endoplasmic reticulum (ko04141);; Endocytosis (ko04144)	[T]	Signal transduction mechanisms	Protein kinase domain	LEAF RUST 10 DISEASE-RESISTANCE LOCUS RECEPTOR-LIKE PROTEIN KINASE-like 2.8 OS=Arabidopsis thaliana OX=3702 GN=LRK10L-2.8 PE=2 SV=2
Solyc02g086210.2	LOC101263961	2.84788	4.21839	11.2004	25.6696	--	0	Molecular Function: protein kinase activity (GO:0004672);; Molecular Function: ATP binding (GO:0005524);; Cellular Component: integral component of membrane (GO:0016021);; Molecular Function: polysaccharide binding (GO:0030247);;	K13416|7.0e-50|boe:106306477|K13416 brassinosteroid insensitive 1-associated receptor kinase 1 [EC:2.7.10.1 2.7.11.1] | (RefSeq) BRASSINOSTEROID INSENSITIVE 1-associated receptor kinase 1-like isoform X1	MAPK signaling pathway - plant (ko04016);; Plant hormone signal transduction (ko04075);; Plant-pathogen interaction (ko04626)	[T]	Signal transduction mechanisms	Protein kinase domain	LEAF RUST 10 DISEASE-RESISTANCE LOCUS RECEPTOR-LIKE PROTEIN KINASE-like 2.1 OS=Arabidopsis thaliana OX=3702 GN=LRK10L-2.1 PE=3 SV=1
Solyc02g086270.2	LOC101262274	4.42559	0.498667	0.798558	13.2273	[T]	Signal transduction mechanisms	Molecular Function: protein kinase activity (GO:0004672);; Molecular Function: ATP binding (GO:0005524);; Cellular Component: integral component of membrane (GO:0016021);; Molecular Function: polysaccharide binding (GO:0030247);;	K23544|4.2e-54|brp:103842861|K23544 serine incorporator 1/3 | (RefSeq) serine incorporator 3	--	[T]	Signal transduction mechanisms	Protein kinase domain	LEAF RUST 10 DISEASE-RESISTANCE LOCUS RECEPTOR-LIKE PROTEIN KINASE-like 1.4 OS=Arabidopsis thaliana OX=3702 GN=LRK10L-1.4 PE=2 SV=2
Solyc03g119240.2	LOC101247005	4.65196	0.416027	1.32491	11.5661	[T]	Signal transduction mechanisms	Molecular Function: protein kinase activity (GO:0004672);; Molecular Function: ATP binding (GO:0005524);; Cellular Component: integral component of membrane (GO:0016021);; Molecular Function: polysaccharide binding (GO:0030247);;	K23544|2.2e-54|brp:103842861|K23544 serine incorporator 1/3 | (RefSeq) serine incorporator 3	--	[T]	Signal transduction mechanisms	Protein kinase domain	LEAF RUST 10 DISEASE-RESISTANCE LOCUS RECEPTOR-LIKE PROTEIN KINASE-like 1.2 OS=Arabidopsis thaliana OX=3702 GN=LRK10L-1.2 PE=2 SV=3
Solyc12g036330.1	LOC101254067	8.91061	1.50105	1.74207	21.8014	[T]	Signal transduction mechanisms	Molecular Function: protein kinase activity (GO:0004672);; Molecular Function: ATP binding (GO:0005524);; Cellular Component: integral component of membrane (GO:0016021);; Molecular Function: polysaccharide binding (GO:0030247);;	K23544|8.2e-59|brp:103842861|K23544 serine incorporator 1/3 | (RefSeq) serine incorporator 3	--	[T]	Signal transduction mechanisms	Protein kinase domain	LEAF RUST 10 DISEASE-RESISTANCE LOCUS RECEPTOR-LIKE PROTEIN KINASE-like 1.2 OS=Arabidopsis thaliana OX=3702 GN=LRK10L-1.2 PE=2 SV=3
Solyc05g009010.1	LOC101247319	12.9313	20.361	33.7582	73.7829	[T]	Signal transduction mechanisms	Molecular Function: protein kinase activity (GO:0004672);; Molecular Function: ATP binding (GO:0005524);; Cellular Component: integral component of membrane (GO:0016021);;	K23544|1.5e-42|brp:103842861|K23544 serine incorporator 1/3 | (RefSeq) serine incorporator 3	--	[T]	Signal transduction mechanisms	Protein kinase domain	LEAF RUST 10 DISEASE-RESISTANCE LOCUS RECEPTOR-LIKE PROTEIN KINASE-like 1.1 OS=Arabidopsis thaliana OX=3702 GN=LRK10L-1.1 PE=2 SV=1
Solyc06g005150.2	APX2	169.109	90.3174	81.6185	186.171	[P]	Inorganic ion transport and metabolism	Biological Process: response to reactive oxygen species (GO:0000302);; Molecular Function: peroxidase activity (GO:0004601);; Cellular Component: chloroplast (GO:0009507);; Molecular Function: L-ascorbate peroxidase activity (GO:0016688);; Molecular Function: heme binding (GO:0020037);; Biological Process: cellular response to oxidative stress (GO:0034599);; Biological Process: hydrogen peroxide …	K00434|5.4e-144|sly:778224|K00434 L-ascorbate peroxidase [EC:1.11.1.11] | (RefSeq) APX2; cytosolic ascorbate peroxidase 2	Ascorbate and aldarate metabolism (ko00053);; Glutathione metabolism (ko00480)	--	--	Peroxidase	L-ascorbate peroxidase 1, cytosolic OS=Arabidopsis thaliana OX=3702 GN=APX1 PE=1 SV=2
Solyc04g054690.2	AO	20.691	11.449	45.4665	196.854	[DPM]	Cell cycle control, cell division, chromosome partitioning;; Inorganic ion transport and metabolism;; Cell wall/membrane/envelope biogenesis	Molecular Function: copper ion binding (GO:0005507);; Cellular Component: extracellular region (GO:0005576);; Cellular Component: integral component of membrane (GO:0016021);; Molecular Function: oxidoreductase activity (GO:0016491);;	K00423|4.4e-181|tcc:18590851|K00423 L-ascorbate oxidase [EC:1.10.3.3] | (RefSeq) L-ascorbate oxidase	Ascorbate and aldarate metabolism (ko00053)	[Q]	Secondary metabolites biosynthesis, transport and catabolism	Multicopper oxidase	L-ascorbate oxidase OS=Cucurbita maxima OX=3661 GN=AAO PE=1 SV=2
Solyc04g072280.2	LOC101261512	1.81012	0.010507	0	6.69325	[DPM]	Cell cycle control, cell division, chromosome partitioning;; Inorganic ion transport and metabolism;; Cell wall/membrane/envelope biogenesis	Molecular Function: copper ion binding (GO:0005507);; Biological Process: lignin catabolic process (GO:0046274);; Cellular Component: apoplast (GO:0048046);; Molecular Function: hydroquinone:oxygen oxidoreductase activity (GO:0052716);;	K05909|0.0e+00|sly:101261512|K05909 laccase [EC:1.10.3.2] | (RefSeq) laccase-14-like	--	[Q]	Secondary metabolites biosynthesis, transport and catabolism	Multicopper oxidase	Laccase-14 OS=Arabidopsis thaliana OX=3702 GN=LAC14 PE=2 SV=1
Solyc08g079420.2	LOC101266963	21.6142	4.28902	4.50271	16.4107	[QV]	Secondary metabolites biosynthesis, transport and catabolism;; Defense mechanisms	Molecular Function: monooxygenase activity (GO:0004497);; Molecular Function: iron ion binding (GO:0005506);; Cellular Component: integral component of membrane (GO:0016021);; Molecular Function: oxidoreductase activity, acting on paired donors, with incorporation or reduction of molecular oxygen (GO:0016705);; Molecular Function: heme binding (GO:0020037);;	K20770|2.1e-142|gab:108483715|K20770 (+)-delta-cadinene 8-hydroxylase [EC:1.14.-.-] | (RefSeq) flavonoid 3'-monooxygenase-like	--	[Q]	Secondary metabolites biosynthesis, transport and catabolism	Cytochrome P450	Labd-13Z-ene-9,15,16-triol synthase, chloroplastic OS=Vitex agnus-castus OX=54477 GN=CYP76BK1 PE=1 SV=1
Solyc03g098740.1	LOC101244562	71.2125	1.24072	1.02006	120.284	--	--	Molecular Function: endopeptidase inhibitor activity (GO:0004866);;	--	--	--	--	Trypsin and protease inhibitor	Kunitz-type trypsin inhibitor KTI1 OS=Glycine max OX=3847 GN=KTI1 PE=2 SV=1
Solyc03g020010.1	Lemir	5.72992	0.554401	0.583571	8.33586	--	--	Molecular Function: endopeptidase inhibitor activity (GO:0004866);;	--	--	--	--	Trypsin and protease inhibitor	Kunitz trypsin inhibitor 5 OS=Arabidopsis thaliana OX=3702 GN=KTI5 PE=2 SV=1
Solyc01g014380.2	LOC101266150	9.60067	14.7732	4.19559	1.9301	--	--	--	--	--	--	--	--	IRK-interacting protein OS=Arabidopsis thaliana OX=3702 GN=IRKI PE=1 SV=1
Solyc07g040710.2	LOC101265748	11.1833	0.77484	3.13794	60.8933	[S]	Function unknown	--	K15015|1.8e-15|aip:107609646|K15015 solute carrier family 32 (vesicular inhibitory amino acid transporter) | (RefSeq) uncharacterized protein LOC107609646 isoform X1	--	--	--	--	IQ domain-containing protein IQM4 OS=Arabidopsis thaliana OX=3702 GN=IQM4 PE=2 SV=1
Solyc01g005800.2	LOC101245483	1.3302	0.237445	0.350832	10.5826	[S]	Function unknown	--	K15015|1.8e-16|aip:107609646|K15015 solute carrier family 32 (vesicular inhibitory amino acid transporter) | (RefSeq) uncharacterized protein LOC107609646 isoform X1	--	--	--	--	IQ domain-containing protein IQM2 OS=Arabidopsis thaliana OX=3702 GN=IQM2 PE=2 SV=1
Solyc02g078900.2	LOC101258913	16.4418	3.83901	4.27299	33.524	[C]	Energy production and conversion	Molecular Function: oxidoreductase activity (GO:0016491);;	K17871|0.0e+00|sly:101258913|K17871 NADH:ubiquinone reductase (non-electrogenic) [EC:1.6.5.9] | (RefSeq) internal alternative NAD(P)H-ubiquinone oxidoreductase A1, mitochondrial	--	[C]	Energy production and conversion	Pyridine nucleotide-disulphide oxidoreductase	Internal alternative NAD(P)H-ubiquinone oxidoreductase A2, mitochondrial OS=Arabidopsis thaliana OX=3702 GN=NDA2 PE=1 SV=1
Solyc06g072740.1	LOC101262819	4.03201	3.3587	1.34744	2.97833	--	--	Molecular Function: magnesium ion binding (GO:0000287);; Molecular Function: ATP binding (GO:0005524);; Biological Process: inositol trisphosphate metabolic process (GO:0032957);; Molecular Function: inositol tetrakisphosphate 1-kinase activity (GO:0047325);; Molecular Function: inositol-1,3,4-trisphosphate 6-kinase activity (GO:0052725);; Molecular Function: inositol-1,3,4-trisphosphate 5-kinase…	K00913|2.9e-179|sly:101262819|K00913 inositol-1,3,4-trisphosphate 5/6-kinase / inositol-tetrakisphosphate 1-kinase [EC:2.7.1.159 2.7.1.134] | (RefSeq) inositol-tetrakisphosphate 1-kinase 5	Inositol phosphate metabolism (ko00562);; Phosphatidylinositol signaling system (ko04070)	--	--	Inositol 1,3,4-trisphosphate 5/6-kinase ATP-grasp domain	Inositol-tetrakisphosphate 1-kinase 5 OS=Oryza sativa subsp. indica OX=39946 GN=ITPK5 PE=3 SV=1
Solyc12g008650.1	MIOX	0.627381	0.309643	5.3365	1.37977	--	--	Molecular Function: iron ion binding (GO:0005506);; Cellular Component: cytoplasm (GO:0005737);; Biological Process: inositol catabolic process (GO:0019310);; Molecular Function: inositol oxygenase activity (GO:0050113);;	K00469|8.6e-187|sly:100316875|K00469 inositol oxygenase [EC:1.13.99.1] | (RefSeq) MIOX; myo-inositol oxygenase	Ascorbate and aldarate metabolism (ko00053);; Inositol phosphate metabolism (ko00562)	[R]	General function prediction only	Myo-inositol oxygenase	Inositol oxygenase 4 OS=Arabidopsis thaliana OX=3702 GN=MIOX4 PE=2 SV=1
Solyc07g063850.2	GH3-9	0.964616	1.16755	4.20866	2.00618	[IQ]	Lipid transport and metabolism;; Secondary metabolites biosynthesis, transport and catabolism	Biological Process: cell morphogenesis (GO:0000902);; Molecular Function: molecular_function (GO:0003674);; Molecular Function: catalytic activity (GO:0003824);; Cellular Component: cellular_component (GO:0005575);; Cellular Component: intracellular (GO:0005622);; Cellular Component: cell (GO:0005623);; Cellular Component: cytoplasm (GO:0005737);; Biological Process: cellular aromatic compound me…	K14487|0.0e+00|sly:101262636|K14487 auxin responsive GH3 gene family | (RefSeq) indole-3-acetic acid-amido synthetase GH3.6	Plant hormone signal transduction (ko04075)	--	--	GH3 auxin-responsive promoter	Indole-3-acetic acid-amido synthetase GH3.6 OS=Arabidopsis thaliana OX=3702 GN=GH3.6 PE=1 SV=1
Solyc08g068490.2	LOC107024461	15.7325	37.3798	47.7931	8.16681	--	--	--	K14487|9.3e-187|spen:107024461|K14487 auxin responsive GH3 gene family | (RefSeq) indole-3-acetic acid-amido synthetase GH3.10-like	Plant hormone signal transduction (ko04075)	--	--	GH3 auxin-responsive promoter	Indole-3-acetic acid-amido synthetase GH3.10 OS=Arabidopsis thaliana OX=3702 GN=GH3.10 PE=2 SV=1
Solyc08g068480.1	GH3-8	8.56873	23.888	22.3313	4.30404	--	--	--	K14487|7.3e-39|sly:101258277|K14487 auxin responsive GH3 gene family | (RefSeq) indole-3-acetic acid-amido synthetase GH3.10-like	Plant hormone signal transduction (ko04075)	--	--	GH3 auxin-responsive promoter	Indole-3-acetic acid-amido synthetase GH3.10 OS=Arabidopsis thaliana OX=3702 GN=GH3.10 PE=2 SV=1
Solyc10g018190.1	LOC101246190	7.90063	5.44967	18.6721	9.50009	[Q]	Secondary metabolites biosynthesis, transport and catabolism	Molecular Function: oxidoreductase activity (GO:0016491);; Molecular Function: metal ion binding (GO:0046872);;	K24028|4.4e-194|sly:101246190|K24028 salicylic acid 3-hydroxylase [EC:1.14.11.-] | (RefSeq) hyoscyamine 6-dioxygenase-like	--	[QR]	Secondary metabolites biosynthesis, transport and catabolism;; General function prediction only	non-haem dioxygenase in morphine synthesis N-terminal	Hyoscyamine 6-dioxygenase OS=Hyoscyamus niger OX=4079 GN=H6H PE=1 SV=1
Solyc11g010410.1	LOC101266893	6.61225	1.0463	16.2451	0.643789	[Q]	Secondary metabolites biosynthesis, transport and catabolism	Molecular Function: metal ion binding (GO:0046872);; Molecular Function: dioxygenase activity (GO:0051213);;	K24028|7.4e-88|tcc:18613162|K24028 salicylic acid 3-hydroxylase [EC:1.14.11.-] | (RefSeq) hyoscyamine 6-dioxygenase	--	[QR]	Secondary metabolites biosynthesis, transport and catabolism;; General function prediction only	non-haem dioxygenase in morphine synthesis N-terminal	Hyoscyamine 6-dioxygenase OS=Hyoscyamus niger OX=4079 GN=H6H PE=1 SV=1
Solyc06g060830.2	LOC101249931	33.319	14.2474	10.3492	4.84772	--	--	Cellular Component: nucleus (GO:0005634);; Biological Process: regulation of transcription, DNA-templated (GO:0006355);; Molecular Function: sequence-specific DNA binding (GO:0043565);;	K09338|2.4e-162|sly:101249931|K09338 homeobox-leucine zipper protein | (RefSeq) homeobox-leucine zipper protein HAT4	--	[K]	Transcription	HD-ZIP protein N terminus	Homeobox-leucine zipper protein HAT4 OS=Arabidopsis thaliana OX=3702 GN=HAT4 PE=1 SV=1
Solyc04g005800.2	HZ24	22.812	15.9495	7.94831	3.64019	--	--	Cellular Component: nucleus (GO:0005634);; Biological Process: regulation of transcription, DNA-templated (GO:0006355);; Molecular Function: sequence-specific DNA binding (GO:0043565);;	K09338|3.2e-66|nau:109211828|K09338 homeobox-leucine zipper protein | (RefSeq) homeobox-leucine zipper protein HAT5-like	--	[K]	Transcription	Homeobox associated leucine zipper	Homeobox-leucine zipper protein ATHB-54 OS=Arabidopsis thaliana OX=3702 GN=ATHB-54 PE=2 SV=1
Solyc12g010410.1	LOC101249149	1.30433	0.328027	0.0797993	11.7202	--	--	Molecular Function: DNA binding (GO:0003677);; Cellular Component: nucleus (GO:0005634);; Biological Process: regulation of transcription, DNA-templated (GO:0006355);;	--	--	[K]	Transcription	Homeobox KN domain	Homeobox protein knotted-1-like LET12 OS=Solanum lycopersicum OX=4081 GN=LET12 PE=2 SV=1
Solyc08g068620.1	LOC101263045	2.14038	0.0870487	0.982147	11.2742	[E]	Amino acid transport and metabolism	Molecular Function: carboxy-lyase activity (GO:0016831);; Biological Process: carboxylic acid metabolic process (GO:0019752);; Molecular Function: pyridoxal phosphate binding (GO:0030170);;	K22427|2.5e-203|sly:101263045|K22427 phenylalanine decarboxylase [EC:4.1.1.53] | (RefSeq) histidine decarboxylase-like	Phenylalanine metabolism (ko00360)	[E]	Amino acid transport and metabolism	Pyridoxal-dependent decarboxylase conserved domain	Histidine decarboxylase OS=Solanum lycopersicum OX=4081 GN=HDC PE=2 SV=1
Solyc08g068680.2	AADC1A	54.4993	9.25106	23.8946	256.418	[E]	Amino acid transport and metabolism	Molecular Function: carboxy-lyase activity (GO:0016831);; Biological Process: carboxylic acid metabolic process (GO:0019752);; Molecular Function: pyridoxal phosphate binding (GO:0030170);;	K22427|1.2e-282|sly:778254|K22427 phenylalanine decarboxylase [EC:4.1.1.53] | (RefSeq) AADC1A; aromatic amino acid decarboxylase 1A	Phenylalanine metabolism (ko00360)	[E]	Amino acid transport and metabolism	Pyridoxal-dependent decarboxylase conserved domain	Histidine decarboxylase OS=Solanum lycopersicum OX=4081 GN=HDC PE=2 SV=1
Solyc12g008510.1	HXK3	1.54296	3.10375	5.86725	2.68863	[G]	Carbohydrate transport and metabolism	Biological Process: cellular glucose homeostasis (GO:0001678);; Molecular Function: hexokinase activity (GO:0004396);; Molecular Function: ATP binding (GO:0005524);; Molecular Function: glucose binding (GO:0005536);; Biological Process: glycolytic process (GO:0006096);;	K00844|1.3e-282|sly:778210|K00844 hexokinase [EC:2.7.1.1] | (RefSeq) HXK3; hexokinase	Glycolysis / Gluconeogenesis (ko00010);; Fructose and mannose metabolism (ko00051);; Galactose metabolism (ko00052);; Starch and sucrose metabolism (ko00500);; Amino sugar and nucleotide sugar metabolism (ko00520);; Carbon metabolism (ko01200)	[G]	Carbohydrate transport and metabolism	Hexokinase	Hexokinase-1 OS=Arabidopsis thaliana OX=3702 GN=HXK1 PE=1 SV=2
Solyc11g011240.1	GGPS1	4.19561	1.77808	1.19103	5.13028	[H]	Coenzyme transport and metabolism	Biological Process: isoprenoid biosynthetic process (GO:0008299);; Molecular Function: transferase activity (GO:0016740);;	K13789|2.8e-205|sly:778310|K13789 geranylgeranyl diphosphate synthase, type II [EC:2.5.1.1 2.5.1.10 2.5.1.29] | (RefSeq) GGPS1; geranylgeranyl pyrophosphate synthase 1	Terpenoid backbone biosynthesis (ko00900)	[H]	Coenzyme transport and metabolism	Polyprenyl synthetase	Heterodimeric geranylgeranyl pyrophosphate synthase large subunit 1, chloroplastic OS=Arabidopsis thaliana OX=3702 GN=GGPPS1 PE=1 SV=2
Solyc07g007800.2	LOC101264738	4.30841	3.85149	19.0219	9.88333	--	--	Cellular Component: integral component of membrane (GO:0016021);;	K18789|3.1e-119|cic:CICLE_v10010628mg|K18789 xylogalacturonan beta-1,3-xylosyltransferase [EC:2.4.2.41] | (RefSeq) hypothetical protein	--	[RT]	General function prediction only;; Signal transduction mechanisms	Haemolysin-III related	Heptahelical transmembrane protein 1 OS=Arabidopsis thaliana OX=3702 GN=HHP1 PE=1 SV=1
Solyc08g080540.2	LOC101267632	11.5202	6.33561	1.24719	6.46262	--	--	Molecular Function: transcription factor activity, sequence-specific DNA binding (GO:0003700);; Cellular Component: nucleus (GO:0005634);; Cellular Component: host cell nucleus (GO:0042025);; Molecular Function: sequence-specific DNA binding (GO:0043565);;	K09419|5.0e-166|sly:101267632|K09419 heat shock transcription factor, other eukaryote | (RefSeq) heat stress transcription factor B-2b	--	[K]	Transcription	HSF-type DNA-binding	Heat stress transcription factor B-2b OS=Arabidopsis thaliana OX=3702 GN=HSFB2B PE=2 SV=1
Solyc09g065660.2	LOC101266155	3.93284	4.19582	1.42943	5.02146	--	--	Molecular Function: transcription factor activity, sequence-specific DNA binding (GO:0003700);; Cellular Component: nucleus (GO:0005634);; Cellular Component: host cell nucleus (GO:0042025);; Molecular Function: sequence-specific DNA binding (GO:0043565);;	K09419|1.7e-202|sly:101266155|K09419 heat shock transcription factor, other eukaryote | (RefSeq) heat stress transcription factor A-7a isoform X8	--	[K]	Transcription	HSF-type DNA-binding	Heat stress transcription factor A-6b OS=Arabidopsis thaliana OX=3702 GN=HSFA6b PE=2 SV=1
Solyc02g072000.2	LOC101249882	15.8779	3.12604	3.01709	26.5663	--	--	Molecular Function: transcription factor activity, sequence-specific DNA binding (GO:0003700);; Cellular Component: nucleus (GO:0005634);; Cellular Component: host cell nucleus (GO:0042025);; Molecular Function: sequence-specific DNA binding (GO:0043565);;	K09419|7.3e-239|sly:101249882|K09419 heat shock transcription factor, other eukaryote | (RefSeq) heat stress transcription factor A-4c	--	[K]	Transcription	HSF-type DNA-binding	Heat stress transcription factor A-4a OS=Arabidopsis thaliana OX=3702 GN=HSFA4A PE=1 SV=1
Solyc02g079180.1	LOC104645813	0.9005	0.17458	0.043998	6.19322	--	--	Molecular Function: RNA polymerase II core promoter proximal region sequence-specific DNA binding (GO:0000978);; Molecular Function: transcription factor activity, sequence-specific DNA binding (GO:0003700);; Cellular Component: nucleus (GO:0005634);; Biological Process: cellular response to heat (GO:0034605);; Cellular Component: host cell nucleus (GO:0042025);; Molecular Function: sequence-spec…	K09419|2.1e-31|ini:109164818|K09419 heat shock transcription factor, other eukaryote | (RefSeq) heat stress transcription factor B-3-like	--	[K]	Transcription	HSF-type DNA-binding	Heat stress transcription factor A-1b OS=Arabidopsis thaliana OX=3702 GN=HSFA1B PE=1 SV=2
Solyc03g007890.2	LOC101264183	20.0671	5.52906	4.54676	26.5765	[O]	Posttranslational modification, protein turnover, chaperones	Molecular Function: ATP binding (GO:0005524);; Biological Process: protein folding (GO:0006457);; Molecular Function: unfolded protein binding (GO:0051082);;	K04079|0.0e+00|sly:101264183|K04079 molecular chaperone HtpG | (RefSeq) heat shock protein 83	Protein processing in endoplasmic reticulum (ko04141);; Plant-pathogen interaction (ko04626)	[O]	Posttranslational modification, protein turnover, chaperones	Hsp90 protein	Heat shock protein 83 OS=Ipomoea nil OX=35883 GN=HSP83A PE=2 SV=1
Solyc06g036290.2	HSP90	73.2559	5.75148	2.33546	63.2086	[O]	Posttranslational modification, protein turnover, chaperones	Molecular Function: ATP binding (GO:0005524);; Biological Process: protein folding (GO:0006457);; Molecular Function: unfolded protein binding (GO:0051082);;	K04079|0.0e+00|sly:101260143|K04079 molecular chaperone HtpG | (RefSeq) HSP90; heat shock protein 90	Protein processing in endoplasmic reticulum (ko04141);; Plant-pathogen interaction (ko04626)	[O]	Posttranslational modification, protein turnover, chaperones	Hsp90 protein	Heat shock protein 83 OS=Ipomoea nil OX=35883 GN=HSP83A PE=2 SV=1
Solyc12g015880.1	Hsp90-1	244.255	137.708	100.32	349.6	[O]	Posttranslational modification, protein turnover, chaperones	Molecular Function: ATP binding (GO:0005524);; Cellular Component: cytoplasm (GO:0005737);; Cellular Component: cytosol (GO:0005829);; Cellular Component: plasma membrane (GO:0005886);; Biological Process: protein folding (GO:0006457);; Cellular Component: cell surface (GO:0009986);; Cellular Component: macromolecular complex (GO:0032991);; Biological Process: cellular response to heat (GO:003460…	K04079|0.0e+00|sly:543902|K04079 molecular chaperone HtpG | (RefSeq) Hsp90-1; molecular chaperone Hsp90-1	Protein processing in endoplasmic reticulum (ko04141);; Plant-pathogen interaction (ko04626)	[O]	Posttranslational modification, protein turnover, chaperones	Hsp90 protein	Heat shock cognate protein 80 OS=Solanum lycopersicum OX=4081 GN=HSC80 PE=2 SV=1
Solyc11g066100.1	LOC101255164	4.25624	2.21073	1.56231	8.8004	[O]	Posttranslational modification, protein turnover, chaperones	Molecular Function: ATP binding (GO:0005524);;	K03283|0.0e+00|sly:101255164|K03283 heat shock 70kDa protein 1/2/6/8 | (RefSeq) heat shock cognate 70 kDa protein	Spliceosome (ko03040);; Protein processing in endoplasmic reticulum (ko04141);; Endocytosis (ko04144)	[O]	Posttranslational modification, protein turnover, chaperones	Hsp70 protein	Heat shock cognate 70 kDa protein OS=Petunia hybrida OX=4102 GN=HSP70 PE=2 SV=1
Solyc10g086410.2	Hsc70.2	140.575	30.3498	16.964	172.86	[O]	Posttranslational modification, protein turnover, chaperones	Molecular Function: ATP binding (GO:0005524);;	K03283|0.0e+00|sly:101247772|K03283 heat shock 70kDa protein 1/2/6/8 | (RefSeq) hsc70; heat shock cognate 70 kDa protein 2	Spliceosome (ko03040);; Protein processing in endoplasmic reticulum (ko04141);; Endocytosis (ko04144)	[O]	Posttranslational modification, protein turnover, chaperones	Hsp70 protein	Heat shock cognate 70 kDa protein 2 OS=Solanum lycopersicum OX=4081 GN=HSC-2 PE=2 SV=1
Solyc11g066060.1	LOC101254866	353.33	228.843	109.748	487.069	[O]	Posttranslational modification, protein turnover, chaperones	Molecular Function: ATP binding (GO:0005524);;	K03283|0.0e+00|sly:101254866|K03283 heat shock 70kDa protein 1/2/6/8 | (RefSeq) heat shock cognate 70 kDa protein 2-like	Spliceosome (ko03040);; Protein processing in endoplasmic reticulum (ko04141);; Endocytosis (ko04144)	[O]	Posttranslational modification, protein turnover, chaperones	Hsp70 protein	Heat shock cognate 70 kDa protein 1 OS=Solanum lycopersicum OX=4081 GN=HSC-I PE=2 SV=1
Solyc06g076020.2	Hsc70.1	242.406	22.3611	17.6298	440.533	[O]	Posttranslational modification, protein turnover, chaperones	Molecular Function: ATP binding (GO:0005524);;	K03283|0.0e+00|sly:100736433|K03283 heat shock 70kDa protein 1/2/6/8 | (RefSeq) hsc70; heat shock cognate 70 kDa protein 1	Spliceosome (ko03040);; Protein processing in endoplasmic reticulum (ko04141);; Endocytosis (ko04144)	[O]	Posttranslational modification, protein turnover, chaperones	Hsp70 protein	Heat shock cognate 70 kDa protein 1 OS=Solanum lycopersicum OX=4081 GN=HSC-I PE=2 SV=1
Solyc04g011440.2	hsc70.3	50.7791	3.92463	3.08958	93.4273	[O]	Posttranslational modification, protein turnover, chaperones	Molecular Function: ATP binding (GO:0005524);; Cellular Component: cytoplasm (GO:0005737);; Biological Process: response to unfolded protein (GO:0006986);; Molecular Function: ATPase activity (GO:0016887);; Molecular Function: heat shock protein binding (GO:0031072);; Biological Process: cellular response to unfolded protein (GO:0034620);; Biological Process: protein refolding (GO:0042026);; Mole…	K03283|0.0e+00|sly:101055596|K03283 heat shock 70kDa protein 1/2/6/8 | (RefSeq) hsc70.3; heat shock protein 70-3	Spliceosome (ko03040);; Protein processing in endoplasmic reticulum (ko04141);; Endocytosis (ko04144)	[O]	Posttranslational modification, protein turnover, chaperones	Hsp70 protein	Heat shock 70 kDa protein 4 OS=Arabidopsis thaliana OX=3702 GN=HSP70-4 PE=1 SV=1
Solyc12g043120.1	LOC101265903	48.2768	26.1271	23.3844	58.2288	[C]	Energy production and conversion	Molecular Function: nucleotide binding (GO:0000166);; Molecular Function: molecular_function (GO:0003674);; Molecular Function: binding (GO:0005488);; Molecular Function: ATP binding (GO:0005524);; Cellular Component: cellular_component (GO:0005575);; Cellular Component: cell wall (GO:0005618);; Cellular Component: intracellular (GO:0005622);; Cellular Component: cell (GO:0005623);; Cellular Comp…	K09489|0.0e+00|sly:101265903|K09489 heat shock 70kDa protein 4 | (RefSeq) heat shock 70 kDa protein 15-like	--	[O]	Posttranslational modification, protein turnover, chaperones	Hsp70 protein	Heat shock 70 kDa protein 15 OS=Arabidopsis thaliana OX=3702 GN=HSP70-15 PE=1 SV=1
Solyc07g055630.2	--	2.2477	4.21651	9.84958	21.6162	[T]	Signal transduction mechanisms	Molecular Function: protein kinase activity (GO:0004672);; Molecular Function: protein serine/threonine kinase activity (GO:0004674);; Molecular Function: ATP binding (GO:0005524);; Biological Process: protein phosphorylation (GO:0006468);; Cellular Component: integral component of membrane (GO:0016021);;	K13416|6.4e-41|brp:103847608|K13416 brassinosteroid insensitive 1-associated receptor kinase 1 [EC:2.7.10.1 2.7.11.1] | (RefSeq) somatic embryogenesis receptor kinase 4 isoform X1	MAPK signaling pathway - plant (ko04016);; Plant hormone signal transduction (ko04075);; Plant-pathogen interaction (ko04626)	--	--	Protein kinase domain	G-type lectin S-receptor-like serine/threonine-protein kinase SD2-5 OS=Arabidopsis thaliana OX=3702 GN=SD25 PE=1 SV=1
Solyc07g055400.1	LOC107024636	36.5677	2.07981	2.17644	28.8739	[P]	Inorganic ion transport and metabolism	Molecular Function: protein kinase activity (GO:0004672);; Molecular Function: ATP binding (GO:0005524);; Biological Process: signal transduction (GO:0007165);; Cellular Component: integral component of membrane (GO:0016021);; Molecular Function: ADP binding (GO:0043531);;	K13416|1.9e-29|cic:CICLE_v10001146mg|K13416 brassinosteroid insensitive 1-associated receptor kinase 1 [EC:2.7.10.1 2.7.11.1] | (RefSeq) hypothetical protein	MAPK signaling pathway - plant (ko04016);; Plant hormone signal transduction (ko04075);; Plant-pathogen interaction (ko04626)	--	--	Protein kinase domain	G-type lectin S-receptor-like serine/threonine-protein kinase SD2-5 OS=Arabidopsis thaliana OX=3702 GN=SD25 PE=1 SV=1
Solyc07g055570.1	LOC102587497	1.07449	2.77714	2.43242	0.541344	--	--	Molecular Function: protein kinase activity (GO:0004672);; Molecular Function: ATP binding (GO:0005524);;	K00924|6.1e-12|eus:EUTSA_v10009860mg|K00924 kinase [EC:2.7.1.-] | (RefSeq) hypothetical protein	--	--	--	Protein kinase domain	G-type lectin S-receptor-like serine/threonine-protein kinase SD2-5 OS=Arabidopsis thaliana OX=3702 GN=SD25 PE=1 SV=1
Solyc02g079530.2	LOC101264400	2.41171	0.173433	0.043813	8.84526	[T]	Signal transduction mechanisms	Molecular Function: protein serine/threonine kinase activity (GO:0004674);; Molecular Function: ATP binding (GO:0005524);; Cellular Component: integral component of membrane (GO:0016021);; Biological Process: recognition of pollen (GO:0048544);;	K24104|1.7e-72|thj:104799061|K24104 GPN-loop GTPase | (RefSeq) LOW QUALITY PROTEIN: uncharacterized protein LOC104799061	--	--	--	Protein tyrosine and serine/threonine kinase	G-type lectin S-receptor-like serine/threonine-protein kinase SD1-13 OS=Arabidopsis thaliana OX=3702 GN=SD113 PE=1 SV=2
Solyc04g077310.2	LOC107017034	2.57634	1.23007	0.225107	7.29722	[T]	Signal transduction mechanisms	Molecular Function: protein serine/threonine kinase activity (GO:0004674);; Molecular Function: ATP binding (GO:0005524);; Cellular Component: integral component of membrane (GO:0016021);; Biological Process: recognition of pollen (GO:0048544);;	K01183|1.7e-47|nsy:104241083|K01183 chitinase [EC:3.2.1.14] | (RefSeq) chitinase-3-like protein 2	Amino sugar and nucleotide sugar metabolism (ko00520)	--	--	D-mannose binding lectin	G-type lectin S-receptor-like serine/threonine-protein kinase SD1-1 OS=Arabidopsis thaliana OX=3702 GN=SD11 PE=1 SV=1
Solyc00g201160.2	LOC101266621	5.92497	2.8023	1.06742	14.9534	--	0	Molecular Function: protein serine/threonine kinase activity (GO:0004674);; Molecular Function: ATP binding (GO:0005524);; Cellular Component: integral component of membrane (GO:0016021);; Molecular Function: carbohydrate binding (GO:0030246);; Biological Process: recognition of pollen (GO:0048544);;	K24104|1.3e-76|thj:104799061|K24104 GPN-loop GTPase | (RefSeq) LOW QUALITY PROTEIN: uncharacterized protein LOC104799061	--	--	--	Protein tyrosine and serine/threonine kinase	G-type lectin S-receptor-like serine/threonine-protein kinase SD1-1 OS=Arabidopsis thaliana OX=3702 GN=SD11 PE=1 SV=1
Solyc03g078370.1	LOC101265517	3.33354	1.47266	0.740087	9.28033	--	0	Molecular Function: protein kinase activity (GO:0004672);; Molecular Function: ATP binding (GO:0005524);; Cellular Component: integral component of membrane (GO:0016021);; Biological Process: recognition of pollen (GO:0048544);;	K13416|1.1e-54|cam:101506449|K13416 brassinosteroid insensitive 1-associated receptor kinase 1 [EC:2.7.10.1 2.7.11.1] | (RefSeq) BRASSINOSTEROID INSENSITIVE 1-associated receptor kinase 1	MAPK signaling pathway - plant (ko04016);; Plant hormone signal transduction (ko04075);; Plant-pathogen interaction (ko04626)	--	--	Protein kinase domain	G-type lectin S-receptor-like serine/threonine-protein kinase LECRK2 OS=Oryza sativa subsp. japonica OX=39947 GN=LECRK2 PE=3 SV=1
Solyc03g078360.1	LOC101265806	6.1223	1.93845	2.94826	20.4051	[M]	Cell wall/membrane/envelope biogenesis	Molecular Function: protein kinase activity (GO:0004672);; Molecular Function: ATP binding (GO:0005524);; Cellular Component: integral component of membrane (GO:0016021);; Biological Process: recognition of pollen (GO:0048544);;	K13416|1.0e-50|adu:107481750|K13416 brassinosteroid insensitive 1-associated receptor kinase 1 [EC:2.7.10.1 2.7.11.1] | (RefSeq) BRASSINOSTEROID INSENSITIVE 1-associated receptor kinase 1 isoform X1	MAPK signaling pathway - plant (ko04016);; Plant hormone signal transduction (ko04075);; Plant-pathogen interaction (ko04626)	--	--	Protein kinase domain	G-type lectin S-receptor-like serine/threonine-protein kinase LECRK1 OS=Oryza sativa subsp. japonica OX=39947 GN=LECRK1 PE=2 SV=1
Solyc08g076050.2	--	2.38233	1.88023	0.815984	5.1846	--	0	Molecular Function: protein serine/threonine kinase activity (GO:0004674);; Molecular Function: ATP binding (GO:0005524);; Cellular Component: integral component of membrane (GO:0016021);;	K24104|1.4e-73|thj:104799061|K24104 GPN-loop GTPase | (RefSeq) LOW QUALITY PROTEIN: uncharacterized protein LOC104799061	--	--	--	Protein tyrosine and serine/threonine kinase	G-type lectin S-receptor-like serine/threonine-protein kinase CES101 OS=Arabidopsis thaliana OX=3702 GN=CES101 PE=2 SV=2
Solyc03g120110.2	LOC101263011	0.640133	0.497009	0.206628	2.70526	[T]	Signal transduction mechanisms	Molecular Function: protein serine/threonine kinase activity (GO:0004674);; Molecular Function: ATP binding (GO:0005524);; Cellular Component: integral component of membrane (GO:0016021);;	K24104|5.8e-75|thj:104799061|K24104 GPN-loop GTPase | (RefSeq) LOW QUALITY PROTEIN: uncharacterized protein LOC104799061	--	--	--	Protein tyrosine and serine/threonine kinase	G-type lectin S-receptor-like serine/threonine-protein kinase CES101 OS=Arabidopsis thaliana OX=3702 GN=CES101 PE=2 SV=2
Solyc12g006840.1	LOC101261691	2.54222	0.777118	0.959485	17.2954	[T]	Signal transduction mechanisms	Molecular Function: protein serine/threonine kinase activity (GO:0004674);; Molecular Function: ATP binding (GO:0005524);; Cellular Component: integral component of membrane (GO:0016021);;	K24104|8.0e-72|thj:104799061|K24104 GPN-loop GTPase | (RefSeq) LOW QUALITY PROTEIN: uncharacterized protein LOC104799061	--	--	--	Protein tyrosine and serine/threonine kinase	G-type lectin S-receptor-like serine/threonine-protein kinase CES101 OS=Arabidopsis thaliana OX=3702 GN=CES101 PE=2 SV=2
Solyc04g015460.2	LOC101253476	1.49626	1.41667	0.629185	2.27138	--	0	Molecular Function: protein serine/threonine kinase activity (GO:0004674);; Molecular Function: ATP binding (GO:0005524);; Cellular Component: integral component of membrane (GO:0016021);;	K13416|1.6e-57|ccaj:109804867|K13416 brassinosteroid insensitive 1-associated receptor kinase 1 [EC:2.7.10.1 2.7.11.1] | (RefSeq) BRASSINOSTEROID INSENSITIVE 1-associated receptor kinase 1-like	MAPK signaling pathway - plant (ko04016);; Plant hormone signal transduction (ko04075);; Plant-pathogen interaction (ko04626)	--	--	Protein kinase domain	G-type lectin S-receptor-like serine/threonine-protein kinase At5g35370 OS=Arabidopsis thaliana OX=3702 GN=At5g35370 PE=2 SV=2
Solyc07g063730.1	LOC101244686	1.00952	0.120993	0.245511	4.44435	--	0	Molecular Function: protein serine/threonine kinase activity (GO:0004674);; Molecular Function: ATP binding (GO:0005524);; Cellular Component: integral component of membrane (GO:0016021);; Biological Process: recognition of pollen (GO:0048544);;	K24104|6.1e-72|thj:104799061|K24104 GPN-loop GTPase | (RefSeq) LOW QUALITY PROTEIN: uncharacterized protein LOC104799061	--	--	--	Protein kinase domain	G-type lectin S-receptor-like serine/threonine-protein kinase At4g27290 OS=Arabidopsis thaliana OX=3702 GN=At4g27290 PE=3 SV=4
Solyc10g006690.2	LOC107002787	0.200488	0.268438	3.91017	9.38087	--	--	Molecular Function: protein serine/threonine kinase activity (GO:0004674);; Molecular Function: ATP binding (GO:0005524);; Biological Process: recognition of pollen (GO:0048544);;	--	--	--	--	S-locus glycoprotein domain	G-type lectin S-receptor-like serine/threonine-protein kinase At4g27290 OS=Arabidopsis thaliana OX=3702 GN=At4g27290 PE=3 SV=4
Solyc10g006670.1	--	0.758567	1.29035	7.08833	16.7744	--	--	Molecular Function: protein serine/threonine kinase activity (GO:0004674);; Molecular Function: ATP binding (GO:0005524);; Biological Process: recognition of pollen (GO:0048544);;	K01183|2.4e-14|nsy:104241083|K01183 chitinase [EC:3.2.1.14] | (RefSeq) chitinase-3-like protein 2	Amino sugar and nucleotide sugar metabolism (ko00520)	--	--	--	G-type lectin S-receptor-like serine/threonine-protein kinase At4g27290 OS=Arabidopsis thaliana OX=3702 GN=At4g27290 PE=3 SV=4
Solyc10g006710.2	LOC109121373	1.60098	1.52801	0.52379	11.8746	[T]	Signal transduction mechanisms	Molecular Function: protein serine/threonine kinase activity (GO:0004674);; Molecular Function: ATP binding (GO:0005524);; Cellular Component: integral component of membrane (GO:0016021);; Biological Process: recognition of pollen (GO:0048544);;	K24104|3.8e-77|thj:104799061|K24104 GPN-loop GTPase | (RefSeq) LOW QUALITY PROTEIN: uncharacterized protein LOC104799061	--	--	--	Protein tyrosine and serine/threonine kinase	G-type lectin S-receptor-like serine/threonine-protein kinase At4g27290 OS=Arabidopsis thaliana OX=3702 GN=At4g27290 PE=3 SV=4
Solyc08g075950.1	LOC101267047	1.00117	1.94589	2.16849	1.08795	--	--	Molecular Function: ATP binding (GO:0005524);; Cellular Component: nucleus (GO:0005634);; Biological Process: transcription, DNA-templated (GO:0006351);; Biological Process: regulation of transcription, DNA-templated (GO:0006355);; Biological Process: developmental process (GO:0032502);;	K22382|1.5e-09|oeu:111408549|K22382 WD repeat-containing protein 26 | (RefSeq) WD repeat-containing protein 26 homolog	--	--	--	WRC	Growth-regulating factor 4 OS=Oryza sativa subsp. japonica OX=39947 GN=GRF4 PE=1 SV=1
Solyc05g009120.2	LOC101249358	12.5347	3.74602	2.90575	23.1104	--	--	Cellular Component: integral component of membrane (GO:0016021);;	K09775|1.9e-10|dzi:111283728|K09775 uncharacterized protein | (RefSeq) uncharacterized protein LOC111283728 isoform X1	--	--	--	Core-2/I-Branching enzyme	Glycosyltransferase BC10 OS=Oryza sativa subsp. japonica OX=39947 GN=BC10 PE=1 SV=1
Solyc01g081310.2	LOC543815	43.9039	19.3279	13.4709	50.2753	[O]	Posttranslational modification, protein turnover, chaperones	Molecular Function: glutathione transferase activity (GO:0004364);; Cellular Component: cytoplasm (GO:0005737);; Biological Process: glutathione metabolic process (GO:0006749);;	K00799|3.1e-130|sly:543815|K00799 glutathione S-transferase [EC:2.5.1.18] | (RefSeq) uncharacterized protein LOC543815	Glutathione metabolism (ko00480)	[O]	Posttranslational modification, protein turnover, chaperones	Glutathione S-transferase, N-terminal domain	Glutathione transferase GST 23 OS=Zea mays OX=4577 PE=2 SV=1
Solyc06g009020.2	LOC101256384	353.967	130.796	94.2005	423.814	[O]	Posttranslational modification, protein turnover, chaperones	Molecular Function: transferase activity (GO:0016740);;	K00799|9.7e-118|sly:101256384|K00799 glutathione S-transferase [EC:2.5.1.18] | (RefSeq) glutathione S-transferase	Glutathione metabolism (ko00480)	[O]	Posttranslational modification, protein turnover, chaperones	Glutathione S-transferase, N-terminal domain	Glutathione S-transferase OS=Hyoscyamus muticus OX=35626 PE=1 SV=1
Solyc10g084400.1	LOC101253845	97.5119	26.2798	23.8448	160.094	--	--	Molecular Function: protein serine/threonine phosphatase activity (GO:0004722);; Molecular Function: metal ion binding (GO:0046872);;	K00799|9.6e-135|sly:101253845|K00799 glutathione S-transferase [EC:2.5.1.18] | (RefSeq) glutathione S-transferase L3 isoform X1	Glutathione metabolism (ko00480)	[O]	Posttranslational modification, protein turnover, chaperones	Glutathione S-transferase, N-terminal domain	Glutathione S-transferase L3 OS=Arabidopsis thaliana OX=3702 GN=GSTL3 PE=2 SV=1
Solyc11g069940.1	LOC101251848	18.0878	4.43713	7.1567	19.3229	--	--	Molecular Function: electron carrier activity (GO:0009055);; Molecular Function: protein disulfide oxidoreductase activity (GO:0015035);;	K03676|2.4e-72|sly:101251848|K03676 glutaredoxin 3 | (RefSeq) glutaredoxin-C6	--	[O]	Posttranslational modification, protein turnover, chaperones	Glutaredoxin	Glutaredoxin-C6 OS=Arabidopsis thaliana OX=3702 GN=GRXC6 PE=2 SV=2
Solyc02g077290.1	GLR1.2	0.468981	0.119053	0.0227677	5.45651	[ET]	Amino acid transport and metabolism;; Signal transduction mechanisms	Cellular Component: plasma membrane (GO:0005886);; Molecular Function: ligand-gated ion channel activity (GO:0015276);; Cellular Component: integral component of membrane (GO:0016021);; Molecular Function: signaling receptor activity (GO:0038023);;	K05387|3.6e-209|pmum:103324849|K05387 glutamate receptor, ionotropic, plant | (RefSeq) glutamate receptor 2.7-like	--	[PET]	Inorganic ion transport and metabolism;; Amino acid transport and metabolism;; Signal transduction mechanisms	Receptor family ligand binding region	Glutamate receptor 2.9 OS=Arabidopsis thaliana OX=3702 GN=GLR2.9 PE=2 SV=1
Solyc06g063180.1	GLR2.2	11.8305	6.02222	4.07973	29.6146	[ET]	Amino acid transport and metabolism;; Signal transduction mechanisms	Molecular Function: ligand-gated ion channel activity (GO:0015276);; Cellular Component: integral component of membrane (GO:0016021);;	K05387|0.0e+00|sly:101262321|K05387 glutamate receptor, ionotropic, plant | (RefSeq) SlGLR2.2; glutamate receptor 2.2	--	[PET]	Inorganic ion transport and metabolism;; Amino acid transport and metabolism;; Signal transduction mechanisms	Receptor family ligand binding region	Glutamate receptor 2.8 OS=Arabidopsis thaliana OX=3702 GN=GLR2.8 PE=2 SV=2
Solyc04g025530.2	LOC101259235	45.9931	1.79588	1.25469	131.783	[E]	Amino acid transport and metabolism	Molecular Function: glutamate decarboxylase activity (GO:0004351);; Biological Process: glutamate metabolic process (GO:0006536);; Molecular Function: pyridoxal phosphate binding (GO:0030170);;	K01580|7.8e-288|sly:101259235|K01580 glutamate decarboxylase [EC:4.1.1.15] | (RefSeq) glutamate decarboxylase 4	Alanine, aspartate and glutamate metabolism (ko00250);; beta-Alanine metabolism (ko00410);; Taurine and hypotaurine metabolism (ko00430);; Butanoate metabolism (ko00650)	[E]	Amino acid transport and metabolism	Pyridoxal-dependent decarboxylase conserved domain	Glutamate decarboxylase 4 OS=Arabidopsis thaliana OX=3702 GN=GAD4 PE=1 SV=1
Solyc02g093830.2	LOC101249507	58.012	16.723	23.2299	86.2468	[G]	Carbohydrate transport and metabolism	Molecular Function: glucose-6-phosphate dehydrogenase activity (GO:0004345);; Biological Process: glucose metabolic process (GO:0006006);; Biological Process: pentose-phosphate shunt (GO:0006098);; Molecular Function: NADP binding (GO:0050661);;	K00036|8.1e-304|sly:101249507|K00036 glucose-6-phosphate 1-dehydrogenase [EC:1.1.1.49 1.1.1.363] | (RefSeq) glucose-6-phosphate 1-dehydrogenase, cytoplasmic isoform	Pentose phosphate pathway (ko00030);; Glutathione metabolism (ko00480);; Carbon metabolism (ko01200)	[G]	Carbohydrate transport and metabolism	Glucose-6-phosphate dehydrogenase, C-terminal domain	Glucose-6-phosphate 1-dehydrogenase, cytoplasmic isoform OS=Solanum tuberosum OX=4113 GN=G6PDH PE=2 SV=1
Solyc11g007770.1	LOC101257919	11.774	12.0497	4.84111	14.9805	[G]	Carbohydrate transport and metabolism	Biological Process: protein glycosylation (GO:0006486);; Cellular Component: integral component of membrane (GO:0016021);; Molecular Function: transferase activity, transferring glycosyl groups (GO:0016757);;	K00750|3.0e-20|ccp:CHC_T00008916001|K00750 glycogenin [EC:2.4.1.186] | (RefSeq) glycosyl transferase, families GT8 + GT64	Starch and sucrose metabolism (ko00500)	[GMW]	Carbohydrate transport and metabolism;; Cell wall/membrane/envelope biogenesis;; Extracellular structures	Glycosyl transferase family 64 domain	Glucosamine inositolphosphorylceramide transferase 1 OS=Arabidopsis thaliana OX=3702 GN=GINT1 PE=2 SV=1
Solyc01g060020.2	GluB	21.459	3.83399	1.36003	27.4347	--	--	Molecular Function: hydrolase activity, hydrolyzing O-glycosyl compounds (GO:0004553);; Biological Process: carbohydrate metabolic process (GO:0005975);;	K19891|1.2e-54|csat:104710092|K19891 glucan endo-1,3-beta-glucosidase 1/2/3 [EC:3.2.1.39] | (RefSeq) glucan endo-1,3-beta-glucosidase 3 isoform X2	Starch and sucrose metabolism (ko00500)	--	--	Glycosyl hydrolases family 17	Glucan endo-1,3-beta-glucosidase B OS=Solanum lycopersicum OX=4081 PE=2 SV=1
Solyc01g059980.2	GluB	21.2775	3.77348	1.38543	27.1964	--	--	Molecular Function: hydrolase activity, hydrolyzing O-glycosyl compounds (GO:0004553);; Biological Process: carbohydrate metabolic process (GO:0005975);;	K19891|1.2e-54|csat:104710092|K19891 glucan endo-1,3-beta-glucosidase 1/2/3 [EC:3.2.1.39] | (RefSeq) glucan endo-1,3-beta-glucosidase 3 isoform X2	Starch and sucrose metabolism (ko00500)	--	--	Glycosyl hydrolases family 17	Glucan endo-1,3-beta-glucosidase B OS=Solanum lycopersicum OX=4081 PE=2 SV=1
Solyc02g080120.1	LOC101263073	1.20201	1.01936	3.96713	1.2768	[Q]	Secondary metabolites biosynthesis, transport and catabolism	Molecular Function: oxidoreductase activity (GO:0016491);; Molecular Function: metal ion binding (GO:0046872);;	K04125|3.0e-218|sly:101263073|K04125 gibberellin 2beta-dioxygenase [EC:1.14.11.13] | (RefSeq) gibberellin 2-beta-dioxygenase 8	Diterpenoid biosynthesis (ko00904)	[QR]	Secondary metabolites biosynthesis, transport and catabolism;; General function prediction only	2OG-Fe(II) oxygenase superfamily	Gibberellin 2-beta-dioxygenase 8 OS=Arabidopsis thaliana OX=3702 GN=GA2OX8 PE=1 SV=2
Solyc01g079200.2	GA2ox3	1.9351	0.842299	10.8103	48.5479	[Q]	Secondary metabolites biosynthesis, transport and catabolism	Molecular Function: oxidoreductase activity (GO:0016491);; Molecular Function: metal ion binding (GO:0046872);;	K04125|8.7e-201|sly:100134888|K04125 gibberellin 2beta-dioxygenase [EC:1.14.11.13] | (RefSeq) GA2ox3; gibberellin 2-oxidase	Diterpenoid biosynthesis (ko00904)	[QR]	Secondary metabolites biosynthesis, transport and catabolism;; General function prediction only	2OG-Fe(II) oxygenase superfamily	Gibberellin 2-beta-dioxygenase 2 OS=Pisum sativum OX=3888 GN=GA2OX2 PE=2 SV=1
Solyc07g056670.2	GA2ox2	7.31292	0.726222	0.932997	5.2091	[Q]	Secondary metabolites biosynthesis, transport and catabolism	Biological Process: response to light stimulus (GO:0009416);; Biological Process: gibberellin catabolic process (GO:0045487);; Molecular Function: metal ion binding (GO:0046872);; Molecular Function: dioxygenase activity (GO:0051213);; Molecular Function: C-19 gibberellin 2-beta-dioxygenase activity (GO:0052634);;	K04125|4.0e-184|sly:100037505|K04125 gibberellin 2beta-dioxygenase [EC:1.14.11.13] | (RefSeq) GA2ox2; gibberellin 2-oxidase 2	Diterpenoid biosynthesis (ko00904)	[QR]	Secondary metabolites biosynthesis, transport and catabolism;; General function prediction only	2OG-Fe(II) oxygenase superfamily	Gibberellin 2-beta-dioxygenase 1 OS=Pisum sativum OX=3888 GN=GA2OX1 PE=1 SV=1
Solyc09g090040.2	LOC109121167	47.2516	27.6558	23.1613	72.1334	--	--	Cellular Component: cell wall (GO:0005618);; Molecular Function: manganese ion binding (GO:0030145);; Molecular Function: nutrient reservoir activity (GO:0045735);; Cellular Component: apoplast (GO:0048046);;	--	--	--	--	Cupin	Germin-like protein subfamily 1 member 7 OS=Arabidopsis thaliana OX=3702 GN=At3g05950 PE=2 SV=1
Solyc02g065190.2	LOC101262985	7.32503	8.72238	2.39212	5.22192	[QV]	Secondary metabolites biosynthesis, transport and catabolism;; Defense mechanisms	Molecular Function: monooxygenase activity (GO:0004497);; Molecular Function: iron ion binding (GO:0005506);; Cellular Component: integral component of membrane (GO:0016021);; Molecular Function: oxidoreductase activity, acting on paired donors, with incorporation or reduction of molecular oxygen (GO:0016705);; Molecular Function: heme binding (GO:0020037);;	K23810|8.4e-157|vvi:100254114|K23810 (E)-8-carboxylinalool synthase [EC:1.14.14.-] | (RefSeq) geraniol 8-hydroxylase	Monoterpenoid biosynthesis (ko00902)	[Q]	Secondary metabolites biosynthesis, transport and catabolism	Cytochrome P450	Geraniol 8-hydroxylase OS=Catharanthus roseus OX=4058 GN=CYP76B6 PE=1 SV=1
Solyc08g078510.2	LOC101259275	111.357	26.4183	52.1574	332.952	--	--	--	--	--	--	--	GRAM domain	GEM-like protein 5 OS=Arabidopsis thaliana OX=3702 GN=At5g13200 PE=1 SV=1
Solyc06g083650.2	LOC101267033	18.5534	8.65249	41.6328	12.934	[IR]	Lipid transport and metabolism;; General function prediction only	Molecular Function: hydrolase activity, acting on ester bonds (GO:0016788);;	K00679|2.0e-51|cic:CICLE_v10027727mg|K00679 phospholipid:diacylglycerol acyltransferase [EC:2.3.1.158] | (RefSeq) hypothetical protein	Glycerolipid metabolism (ko00561)	--	--	GDSL-like Lipase/Acylhydrolase	GDSL esterase/lipase At5g33370 OS=Arabidopsis thaliana OX=3702 GN=At5g33370 PE=2 SV=1
Solyc01g095450.2	LOC101249210	1.06271	0.596053	5.17177	1.00588	[IR]	Lipid transport and metabolism;; General function prediction only	Molecular Function: hydrolase activity, acting on ester bonds (GO:0016788);;	K01206|2.0e-81|thj:104825554|K01206 alpha-L-fucosidase [EC:3.2.1.51] | (RefSeq) alpha-L-fucosidase 3	Other glycan degradation (ko00511)	--	--	GDSL-like Lipase/Acylhydrolase	GDSL esterase/lipase At4g01130 OS=Arabidopsis thaliana OX=3702 GN=At4g01130 PE=2 SV=1
Solyc07g043310.2	GABA-TP1	30.9909	8.26598	12.7622	43.6644	[H]	Coenzyme transport and metabolism	Molecular Function: transaminase activity (GO:0008483);; Molecular Function: pyridoxal phosphate binding (GO:0030170);;	K16871|3.1e-303|sly:543873|K16871 4-aminobutyrate---pyruvate transaminase [EC:2.6.1.96] | (RefSeq) GABA-TP1; gamma aminobutyrate transaminase 1, mitochondrial	Alanine, aspartate and glutamate metabolism (ko00250);; Butanoate metabolism (ko00650)	[E]	Amino acid transport and metabolism	Aminotransferase class-III	Gamma aminobutyrate transaminase 1, mitochondrial OS=Solanum lycopersicum OX=4081 GN=GABA-TP1 PE=1 SV=1
Solyc11g066800.1	LOC101245324	2.31189	0.218682	0.233974	2.50283	--	--	Cellular Component: integral component of membrane (GO:0016021);;	K15015|1.9e-09|ini:109182213|K15015 solute carrier family 32 (vesicular inhibitory amino acid transporter) | (RefSeq) amino acid transporter ANTL1	--	[E]	Amino acid transport and metabolism	Transmembrane amino acid transporter protein	GABA transporter 1 OS=Arabidopsis thaliana OX=3702 GN=GAT1 PE=1 SV=1
Solyc07g052730.2	formin-I2I	2.31858	3.1142	4.8143	2.04277	--	--	Cellular Component: integral component of membrane (GO:0016021);;	K02184|3.2e-96|ini:109182789|K02184 formin 2 | (RefSeq) formin-like protein 1	--	[TZ]	Signal transduction mechanisms;; Cytoskeleton	Formin Homology 2 Domain	Formin-like protein 5 OS=Arabidopsis thaliana OX=3702 GN=FH5 PE=2 SV=2
Solyc03g115220.2	F3'H	3.04762	1.94054	6.45488	1.13099	[QV]	Secondary metabolites biosynthesis, transport and catabolism;; Defense mechanisms	Molecular Function: iron ion binding (GO:0005506);; Cellular Component: integral component of membrane (GO:0016021);; Molecular Function: oxidoreductase activity, acting on paired donors, with incorporation or reduction of molecular oxygen (GO:0016705);; Molecular Function: heme binding (GO:0020037);;	K05280|1.6e-296|sly:101266618|K05280 flavonoid 3'-monooxygenase [EC:1.14.14.82] | (RefSeq) flavonoid 3'-monooxygenase	Flavonoid biosynthesis (ko00941);; Flavone and flavonol biosynthesis (ko00944)	[Q]	Secondary metabolites biosynthesis, transport and catabolism	Cytochrome P450	Flavonoid 3'-monooxygenase OS=Petunia hybrida OX=4102 GN=CYP75B2 PE=2 SV=1
Solyc08g065480.2	LOC101263738	29.0642	6.90992	9.44071	85.1634	[H]	Coenzyme transport and metabolism	Molecular Function: ferrochelatase activity (GO:0004325);; Biological Process: heme biosynthetic process (GO:0006783);; Cellular Component: integral component of membrane (GO:0016021);;	K01772|5.6e-278|sly:101263738|K01772 protoporphyrin/coproporphyrin ferrochelatase [EC:4.99.1.1 4.99.1.9] | (RefSeq) ferrochelatase-2, chloroplastic-like isoform X1	Porphyrin and chlorophyll metabolism (ko00860)	[H]	Coenzyme transport and metabolism	Ferrochelatase	Ferrochelatase-2, chloroplastic OS=Cucumis sativus OX=3659 GN=HEMH PE=2 SV=1
Solyc11g006910.1	LOC101266472	3.32241	0.342961	0.360269	4.75935	[C]	Energy production and conversion	Molecular Function: electron carrier activity (GO:0009055);; Cellular Component: chloroplast (GO:0009507);; Molecular Function: metal ion binding (GO:0046872);; Molecular Function: 2 iron, 2 sulfur cluster binding (GO:0051537);;	K02639|1.0e-66|sly:101266472|K02639 ferredoxin | (RefSeq) ferredoxin, root R-B2	Photosynthesis (ko00195)	--	--	2Fe-2S iron-sulfur cluster binding domain	Ferredoxin-3, chloroplastic OS=Arabidopsis thaliana OX=3702 GN=FD3 PE=1 SV=1
Solyc07g042190.2	LOC101247342	74.9558	74.8049	15.5054	7.1609	--	--	--	--	--	--	--	zinc-finger of the FCS-type, C2-C2	FCS-Like Zinc finger 14 OS=Arabidopsis thaliana OX=3702 GN=FLZ14 PE=1 SV=1
Solyc06g061010.2	LOC101246541	4.23665	4.38905	17.9106	7.11063	--	--	--	--	--	--	--	zinc-finger of the FCS-type, C2-C2	FCS-Like Zinc finger 1 OS=Arabidopsis thaliana OX=3702 GN=FLZ1 PE=1 SV=1
Solyc08g074660.1	LOC101263633	15.9347	23.0168	59.4866	29.7263	--	--	Cellular Component: ubiquitin ligase complex (GO:0000151);; Cellular Component: cellular_component (GO:0005575);; Cellular Component: intracellular (GO:0005622);; Cellular Component: cell (GO:0005623);; Biological Process: biological_process (GO:0008150);; Biological Process: response to abiotic stimulus (GO:0009628);; Cellular Component: cullin-RING ubiquitin ligase complex (GO:0031461);; Cellul…	--	--	[R]	General function prediction only	Kelch motif	F-box/kelch-repeat protein SKIP25 OS=Arabidopsis thaliana OX=3702 GN=SKIP25 PE=1 SV=1
Solyc03g117270.1	LOC101264199	8.00612	7.14841	31.6999	15.2782	--	--	Molecular Function: protein binding (GO:0005515);;	--	--	--	--	F-box domain	F-box/kelch-repeat protein At3g06240 OS=Arabidopsis thaliana OX=3702 GN=At3g06240 PE=2 SV=1
Solyc10g080610.1	LOC101266280	164.385	182.954	73.3072	23.6451	[M]	Cell wall/membrane/envelope biogenesis	Cellular Component: ubiquitin ligase complex (GO:0000151);; Molecular Function: molecular_function (GO:0003674);; Molecular Function: binding (GO:0005488);; Molecular Function: protein binding (GO:0005515);; Cellular Component: cellular_component (GO:0005575);; Cellular Component: intracellular (GO:0005622);; Cellular Component: cell (GO:0005623);; Cellular Component: cytoplasm (GO:0005737);; Cel…	--	--	[R]	General function prediction only	Kelch motif	F-box/kelch-repeat protein At1g15670 OS=Arabidopsis thaliana OX=3702 GN=At1g15670 PE=2 SV=1
Solyc12g044930.1	LOC101254365	10.9589	4.74182	3.4445	20.1244	--	--	Molecular Function: molecular_function (GO:0003674);; Molecular Function: binding (GO:0005488);; Molecular Function: carbohydrate binding (GO:0030246);;	K03188|3.9e-44|dcr:108224146|K03188 urease accessory protein | (RefSeq) uncharacterized protein LOC108224146 isoform X1	--	--	--	Phloem protein 2	F-box protein PP2-B10 OS=Arabidopsis thaliana OX=3702 GN=PP2B10 PE=1 SV=1
Solyc12g096890.1	LOC101266616	0.742533	1.67096	2.66377	7.21579	--	--	--	K03188|3.8e-18|dcr:108224146|K03188 urease accessory protein | (RefSeq) uncharacterized protein LOC108224146 isoform X1	--	--	--	Phloem protein 2	F-box protein PP2-B10 OS=Arabidopsis thaliana OX=3702 GN=PP2B10 PE=1 SV=1
Solyc02g062800.2	LOC101265303	18.6233	3.75557	5.3569	65.3315	--	--	--	--	--	--	--	--	F-box protein At5g07610 OS=Arabidopsis thaliana OX=3702 GN=At5g07610 PE=2 SV=1
Solyc11g068710.1	LOC101266189	29.5306	26.0001	9.92337	25.0085	--	--	Cellular Component: integral component of membrane (GO:0016021);;	--	--	--	--	--	F-box protein At2g27310 OS=Arabidopsis thaliana OX=3702 GN=At2g27310 PE=2 SV=1
Solyc08g061480.2	LOC101265262	11.7213	2.71365	3.70162	15.6034	--	--	Molecular Function: intramolecular lyase activity (GO:0016872);;	--	--	--	--	Chalcone isomerase like	Fatty-acid-binding protein 2 OS=Arabidopsis thaliana OX=3702 GN=FAP2 PE=2 SV=2
Solyc07g053540.1	LOC101256014	59.0285	90.7892	256.187	82.4011	[R]	General function prediction only	Cellular Component: cellular_component (GO:0005575);; Cellular Component: cell wall (GO:0005618);; Cellular Component: intracellular (GO:0005622);; Cellular Component: cell (GO:0005623);; Cellular Component: cytoplasm (GO:0005737);; Cellular Component: Golgi apparatus (GO:0005794);; Cellular Component: plasma membrane (GO:0005886);; Cellular Component: cell-cell junction (GO:0005911);; Cellular C…	--	--	--	--	Fasciclin domain	Fasciclin-like arabinogalactan protein 9 OS=Arabidopsis thaliana OX=3702 GN=FLA9 PE=2 SV=1
Solyc07g053000.1	LOC101244600	0.177649	0.421583	1.18789	0.510472	--	--	--	--	--	--	--	Fasciclin domain	Fasciclin-like arabinogalactan protein 21 OS=Arabidopsis thaliana OX=3702 GN=FLA21 PE=2 SV=1
Solyc01g109110.2	LOC101258203	7.00014	6.93376	20.2999	63.521	--	--	Molecular Function: GTPase activity (GO:0003924);; Molecular Function: GTP binding (GO:0005525);; Biological Process: G-protein coupled receptor signaling pathway (GO:0007186);; Molecular Function: G-protein beta/gamma-subunit complex binding (GO:0031683);;	K19729|3.3e-42|bvg:104906028|K19729 guanine nucleotide-binding protein G(t) subunit alpha 3 | (RefSeq) guanine nucleotide-binding protein alpha-2 subunit	--	[DT]	Cell cycle control, cell division, chromosome partitioning;; Signal transduction mechanisms	G-protein alpha subunit	Extra-large guanine nucleotide-binding protein 1 OS=Arabidopsis thaliana OX=3702 GN=XLG1 PE=1 SV=2
Solyc02g079170.2	LOC101252838	49.0024	8.28948	9.33723	123.631	[C]	Energy production and conversion	Molecular Function: calcium ion binding (GO:0005509);; Molecular Function: oxidoreductase activity (GO:0016491);;	K17871|0.0e+00|sly:101252838|K17871 NADH:ubiquinone reductase (non-electrogenic) [EC:1.6.5.9] | (RefSeq) external alternative NAD(P)H-ubiquinone oxidoreductase B2, mitochondrial	--	[C]	Energy production and conversion	Pyridine nucleotide-disulphide oxidoreductase	External alternative NAD(P)H-ubiquinone oxidoreductase B2, mitochondrial OS=Arabidopsis thaliana OX=3702 GN=NDB2 PE=1 SV=1
Solyc11g006540.1	LOC101260291	53.4746	6.64026	8.0616	70.7514	[C]	Energy production and conversion	Molecular Function: oxidoreductase activity (GO:0016491);;	K17871|4.6e-11|ath:AT4G05020|K17871 NADH:ubiquinone reductase (non-electrogenic) [EC:1.6.5.9] | (RefSeq) NDB2; NAD(P)H dehydrogenase B2	--	[C]	Energy production and conversion	Pyridine nucleotide-disulphide oxidoreductase	External alternative NAD(P)H-ubiquinone oxidoreductase B2, mitochondrial OS=Arabidopsis thaliana OX=3702 GN=NDB2 PE=1 SV=1
Solyc11g071990.1	LOC101263577	1.38003	0.594264	5.0728	16.5889	[C]	Energy production and conversion	Molecular Function: oxidoreductase activity (GO:0016491);;	K17871|3.1e-10|mesc:110604560|K17871 NADH:ubiquinone reductase (non-electrogenic) [EC:1.6.5.9] | (RefSeq) external alternative NAD(P)H-ubiquinone oxidoreductase B2, mitochondrial-like	--	[C]	Energy production and conversion	Pyridine nucleotide-disulphide oxidoreductase	External alternative NAD(P)H-ubiquinone oxidoreductase B2, mitochondrial OS=Arabidopsis thaliana OX=3702 GN=NDB2 PE=1 SV=1
Solyc08g077330.2	LOC101258887	17.9082	0.78922	1.92962	12.3784	--	--	Cellular Component: extracellular region (GO:0005576);;	K20628|1.8e-25|sita:101779243|K20628 expansin | (RefSeq) expansin-B16 isoform X1	--	--	--	Lytic transglycolase	Expansin-like B1 OS=Oryza sativa subsp. japonica OX=39947 GN=EXLB1 PE=2 SV=2
Solyc06g049050.2	EXP2	36.0071	58.365	3.83683	1.50719	--	--	Cellular Component: extracellular region (GO:0005576);; Cellular Component: cell wall (GO:0005618);; Biological Process: plant-type cell wall organization (GO:0009664);; Cellular Component: membrane (GO:0016020);;	K20628|7.0e-120|oeu:111385342|K20628 expansin | (RefSeq) expansin-A8-like	--	--	--	Expansin C-terminal domain	Expansin-A8 OS=Arabidopsis thaliana OX=3702 GN=EXPA8 PE=2 SV=1
Solyc06g005560.2	exp9	7.01041	8.05358	3.20824	1.3884	--	--	Cellular Component: extracellular region (GO:0005576);; Cellular Component: cell wall (GO:0005618);; Biological Process: plant-type cell wall organization (GO:0009664);; Cellular Component: membrane (GO:0016020);;	K20628|3.3e-104|sind:105166984|K20628 expansin | (RefSeq) expansin-A2	--	--	--	Expansin C-terminal domain	Expansin-A4 OS=Arabidopsis thaliana OX=3702 GN=EXPA4 PE=1 SV=1
Solyc02g088100.2	EXP5	22.5249	24.8024	47.8902	20.86	--	--	Cellular Component: extracellular region (GO:0005576);; Cellular Component: cell wall (GO:0005618);; Biological Process: plant-type cell wall organization (GO:0009664);; Biological Process: unidimensional cell growth (GO:0009826);; Cellular Component: membrane (GO:0016020);; Biological Process: primary root development (GO:0080022);;	K20628|1.7e-115|oeu:111367160|K20628 expansin | (RefSeq) expansin-A15-like	--	--	--	Expansin C-terminal domain	Expansin-A10 OS=Arabidopsis thaliana OX=3702 GN=EXPA10 PE=2 SV=1
Solyc09g005830.1	LOC778219	3.43359	0.115268	0.0661043	6.11167	--	--	Cellular Component: exocyst (GO:0000145);; Biological Process: exocytosis (GO:0006887);; Biological Process: protein transport (GO:0015031);;	K07195|0.0e+00|sly:778219|K07195 exocyst complex component 7 | (RefSeq) exocyst complex component EXO70H1	--	[U]	Intracellular trafficking, secretion, and vesicular transport	Exo70 exocyst complex subunit	Exocyst complex component EXO70H1 OS=Arabidopsis thaliana OX=3702 GN=EXO70H1 PE=1 SV=1
Solyc05g054820.1	LOC101265644	11.1497	6.24588	1.69048	18.3103	--	--	Cellular Component: exocyst (GO:0000145);; Biological Process: exocytosis (GO:0006887);; Biological Process: protein transport (GO:0015031);;	K07195|0.0e+00|sly:101265644|K07195 exocyst complex component 7 | (RefSeq) exocyst complex component EXO70H1	--	[U]	Intracellular trafficking, secretion, and vesicular transport	Exo70 exocyst complex subunit	Exocyst complex component EXO70H1 OS=Arabidopsis thaliana OX=3702 GN=EXO70H1 PE=1 SV=1
Solyc11g072600.1	AP2d	12.6429	18.1461	53.9154	21.3766	--	--	Molecular Function: DNA binding (GO:0003677);; Molecular Function: transcription factor activity, sequence-specific DNA binding (GO:0003700);; Cellular Component: nucleus (GO:0005634);;	K09284|3.7e-258|sly:100736472|K09284 AP2-like factor, euAP2 lineage | (RefSeq) AP2 transcription factor SlAP2d	--	--	--	AP2 domain	Ethylene-responsive transcription factor RAP2-7 OS=Arabidopsis thaliana OX=3702 GN=RAP2-7 PE=2 SV=2
Solyc12g056980.1	ERF-H11	38.6754	45.9863	18.683	7.11878	--	--	Molecular Function: transcription factor activity, sequence-specific DNA binding (GO:0003700);; Cellular Component: nucleus (GO:0005634);; Molecular Function: sequence-specific DNA binding (GO:0043565);;	K09286|1.1e-138|sly:101250096|K09286 EREBP-like factor | (RefSeq) ethylene-responsive transcription factor RAP2-13	--	--	--	AP2 domain	Ethylene-responsive transcription factor RAP2-4 OS=Arabidopsis thaliana OX=3702 GN=RAP2-4 PE=1 SV=1
Solyc12g056590.1	ERF-D2	2.11003	0.756974	0.96919	6.46496	--	--	Molecular Function: DNA binding (GO:0003677);; Molecular Function: transcription factor activity, sequence-specific DNA binding (GO:0003700);; Cellular Component: nucleus (GO:0005634);;	K12900|2.7e-28|lang:109341833|K12900 FUS-interacting serine-arginine-rich protein 1 | (RefSeq) serine/arginine-rich SC35-like splicing factor SCL30A	Spliceosome (ko03040)	--	--	AP2 domain	Ethylene-responsive transcription factor ERF110 OS=Arabidopsis thaliana OX=3702 GN=ERF110 PE=2 SV=2
Solyc02g090770.1	LOC107010711	0	0.742085	1.7101	0.422879	--	--	Molecular Function: DNA binding (GO:0003677);; Molecular Function: transcription factor activity, sequence-specific DNA binding (GO:0003700);; Cellular Component: nucleus (GO:0005634);;	K09286|2.5e-22|ccaj:109817621|K09286 EREBP-like factor | (RefSeq) ethylene-responsive transcription factor ERF098-like	--	--	--	AP2 domain	Ethylene-responsive transcription factor ERF110 OS=Arabidopsis thaliana OX=3702 GN=ERF110 PE=2 SV=2
Solyc09g089910.1	LOC101260767	5.81469	0	0.135246	4.24115	--	--	Molecular Function: DNA binding (GO:0003677);; Molecular Function: transcription factor activity, sequence-specific DNA binding (GO:0003700);; Cellular Component: nucleus (GO:0005634);;	K13433|1.2e-23|pxb:103937839|K13433 pathogenesis-related genes transcriptional activator PTI5 | (RefSeq) pathogenesis-related genes transcriptional activator PTI5-like	Plant-pathogen interaction (ko04626)	--	--	AP2 domain	Ethylene-responsive transcription factor ERF096 OS=Arabidopsis thaliana OX=3702 GN=ERF096 PE=1 SV=1
Solyc05g050830.1	ERF-H5	7.53724	6.52351	2.51249	1.15286	--	--	Molecular Function: DNA binding (GO:0003677);; Molecular Function: transcription factor activity, sequence-specific DNA binding (GO:0003700);; Cellular Component: nucleus (GO:0005634);;	K09286|4.3e-32|ini:109190593|K09286 EREBP-like factor | (RefSeq) ethylene-responsive transcription factor TINY-like	--	--	--	AP2 domain	Ethylene-responsive transcription factor ERF035 OS=Arabidopsis thaliana OX=3702 GN=ERF035 PE=2 SV=1
Solyc06g051840.1	CRF6	0.537677	0.815184	6.51807	2.48131	--	--	Molecular Function: DNA binding (GO:0003677);; Molecular Function: transcription factor activity, sequence-specific DNA binding (GO:0003700);; Cellular Component: nucleus (GO:0005634);;	K13434|8.9e-36|jre:109002411|K13434 pathogenesis-related genes transcriptional activator PTI6 | (RefSeq) pathogenesis-related genes transcriptional activator PTI6-like	Plant-pathogen interaction (ko04626)	--	--	AP2 domain	Ethylene-responsive transcription factor CRF4 OS=Arabidopsis thaliana OX=3702 GN=CRF4 PE=1 SV=2
Solyc03g007460.1	CRF4	1.75466	1.74824	8.99779	3.33803	--	--	Molecular Function: DNA binding (GO:0003677);; Molecular Function: transcription factor activity, sequence-specific DNA binding (GO:0003700);; Cellular Component: nucleus (GO:0005634);;	K13434|5.5e-34|mdm:103447258|K13434 pathogenesis-related genes transcriptional activator PTI6 | (RefSeq) pathogenesis-related genes transcriptional activator PTI6-like	Plant-pathogen interaction (ko04626)	--	--	AP2 domain	Ethylene-responsive transcription factor CRF4 OS=Arabidopsis thaliana OX=3702 GN=CRF4 PE=1 SV=2
Solyc08g081960.1	LOC101264747	1.09355	1.71811	7.82427	2.33695	--	--	Molecular Function: DNA binding (GO:0003677);; Molecular Function: transcription factor activity, sequence-specific DNA binding (GO:0003700);; Cellular Component: nucleus (GO:0005634);;	K13434|5.8e-32|jre:109002411|K13434 pathogenesis-related genes transcriptional activator PTI6 | (RefSeq) pathogenesis-related genes transcriptional activator PTI6-like	Plant-pathogen interaction (ko04626)	--	--	AP2 domain	Ethylene-responsive transcription factor CRF2 OS=Arabidopsis thaliana OX=3702 GN=CRF2 PE=1 SV=1
Solyc03g093560.1	ERF5	25.2223	34.2622	288.132	126.073	--	--	Molecular Function: DNA binding (GO:0003677);; Molecular Function: transcription factor activity, sequence-specific DNA binding (GO:0003700);; Cellular Component: nucleus (GO:0005634);;	K09286|1.3e-134|sly:108511945|K09286 EREBP-like factor | (RefSeq) ERF5; ethylene response factor 5	--	--	--	AP2 domain	Ethylene-responsive transcription factor 5 OS=Nicotiana tabacum OX=4097 GN=ERF5 PE=2 SV=1
Solyc03g093550.1	ERF-B5	35.1208	70.6038	290.219	142.092	--	--	Molecular Function: DNA binding (GO:0003677);; Molecular Function: transcription factor activity, sequence-specific DNA binding (GO:0003700);; Cellular Component: nucleus (GO:0005634);;	K09286|2.9e-134|sly:101267295|K09286 EREBP-like factor | (RefSeq) ethylene-responsive transcription factor 5-like	--	--	--	AP2 domain	Ethylene-responsive transcription factor 5 OS=Nicotiana tabacum OX=4097 GN=ERF5 PE=2 SV=1
Solyc08g078180.1	ERF-A1	0.688345	0.113469	1.79557	33.8593	--	--	Molecular Function: DNA binding (GO:0003677);; Molecular Function: transcription factor activity, sequence-specific DNA binding (GO:0003700);; Cellular Component: nucleus (GO:0005634);;	K09286|6.6e-128|sly:101267832|K09286 EREBP-like factor | (RefSeq) ethylene-responsive transcription factor 2	--	--	--	AP2 domain	Ethylene-responsive transcription factor 1A OS=Arabidopsis thaliana OX=3702 GN=ERF1A PE=1 SV=2
Solyc01g090340.2	JRE4	89.971	71.1032	14.0494	3.36909	--	--	Molecular Function: DNA binding (GO:0003677);; Molecular Function: transcription factor activity, sequence-specific DNA binding (GO:0003700);; Cellular Component: nucleus (GO:0005634);;	K09286|5.5e-100|sly:101258696|K09286 EREBP-like factor | (RefSeq) ethylene-responsive transcription factor 1	--	--	--	AP2 domain	Ethylene-responsive transcription factor 1 OS=Nicotiana tabacum OX=4097 GN=ERF1 PE=2 SV=1
Solyc01g006650.1	LOC101249950	2.50874	1.07942	0.712879	4.51977	--	--	Molecular Function: transcription factor activity, sequence-specific DNA binding (GO:0003700);; Cellular Component: nucleus (GO:0005634);;	K14514|0.0e+00|sly:101249950|K14514 ethylene-insensitive protein 3 | (RefSeq) ETHYLENE INSENSITIVE 3-like 3 protein isoform X1	MAPK signaling pathway - plant (ko04016);; Plant hormone signal transduction (ko04075)	--	--	Ethylene insensitive 3	ETHYLENE INSENSITIVE 3-like 3 protein OS=Arabidopsis thaliana OX=3702 GN=EIL3 PE=1 SV=1
Solyc07g062490.1	LOC101268888	46.5579	24.9764	114.527	673.874	--	--	Cellular Component: cellular_component (GO:0005575);; Cellular Component: extracellular region (GO:0005576);; Cellular Component: cell wall (GO:0005618);; Cellular Component: intracellular (GO:0005622);; Cellular Component: cell (GO:0005623);; Cellular Component: cytoplasm (GO:0005737);; Cellular Component: vacuole (GO:0005773);; Cellular Component: vacuolar membrane (GO:0005774);; Cellular Compo…	--	--	--	--	D-mannose binding lectin	Epidermis-specific secreted glycoprotein EP1 OS=Daucus carota OX=4039 GN=EP1 PE=1 SV=1
Solyc04g083160.1	LOC101267112	1.68564	0.296474	0.576444	2.81957	[QV]	Secondary metabolites biosynthesis, transport and catabolism;; Defense mechanisms	Molecular Function: monooxygenase activity (GO:0004497);; Molecular Function: iron ion binding (GO:0005506);; Cellular Component: integral component of membrane (GO:0016021);; Molecular Function: oxidoreductase activity, acting on paired donors, with incorporation or reduction of molecular oxygen (GO:0016705);; Molecular Function: heme binding (GO:0020037);;	K04122|2.0e-294|sly:101267112|K04122 ent-kaurene oxidase [EC:1.14.14.86] | (RefSeq) ent-kaurene oxidase, chloroplastic isoform X1	Diterpenoid biosynthesis (ko00904)	[Q]	Secondary metabolites biosynthesis, transport and catabolism	Cytochrome P450	Ent-kaurene oxidase OS=Salvia miltiorrhiza OX=226208 GN=KO PE=1 SV=1
Solyc03g114500.2	LOC101267392	18.9819	4.53466	6.5463	27.2957	[G]	Carbohydrate transport and metabolism	Cellular Component: phosphopyruvate hydratase complex (GO:0000015);; Molecular Function: magnesium ion binding (GO:0000287);; Molecular Function: phosphopyruvate hydratase activity (GO:0004634);; Biological Process: glycolytic process (GO:0006096);;	K01689|1.9e-273|sly:101267392|K01689 enolase [EC:4.2.1.11] | (RefSeq) enolase 1, chloroplastic	Glycolysis / Gluconeogenesis (ko00010);; Carbon metabolism (ko01200);; Biosynthesis of amino acids (ko01230);; RNA degradation (ko03018)	[G]	Carbohydrate transport and metabolism	Enolase, C-terminal TIM barrel domain	Enolase 1, chloroplastic OS=Arabidopsis thaliana OX=3702 GN=ENO1 PE=1 SV=1
Solyc11g008540.1	DCL2c	25.8424	8.13746	9.4667	43.5986	[K]	Transcription	Molecular Function: RNA binding (GO:0003723);; Molecular Function: ribonuclease III activity (GO:0004525);; Molecular Function: ATP binding (GO:0005524);; Biological Process: RNA processing (GO:0006396);; Biological Process: gene silencing by RNA (GO:0031047);;	K11592|0.0e+00|sly:101247679|K11592 endoribonuclease Dicer [EC:3.1.26.-] | (RefSeq) DCL2c; endoribonuclease Dicer 2c	--	[A]	RNA processing and modification	Ribonuclease III domain	Endoribonuclease Dicer homolog 2 OS=Arabidopsis thaliana OX=3702 GN=At3g03300 PE=1 SV=2
Solyc11g008530.1	DCL2d	5.35023	1.38465	0.620009	10.9982	[K]	Transcription	Molecular Function: RNA binding (GO:0003723);; Molecular Function: ribonuclease III activity (GO:0004525);; Molecular Function: ATP binding (GO:0005524);; Biological Process: RNA processing (GO:0006396);; Biological Process: gene silencing by RNA (GO:0031047);;	K11592|0.0e+00|sly:101247976|K11592 endoribonuclease Dicer [EC:3.1.26.-] | (RefSeq) DCL2d; endoribonuclease Dicer 2d	--	[A]	RNA processing and modification	Ribonuclease III domain	Endoribonuclease Dicer homolog 2 OS=Arabidopsis thaliana OX=3702 GN=At3g03300 PE=1 SV=2
Solyc12g055970.1	LOC101247302	14.0254	19.5983	3.62492	1.26794	[G]	Carbohydrate transport and metabolism	Molecular Function: cellulase activity (GO:0008810);; Biological Process: cellulose catabolic process (GO:0030245);; Molecular Function: carbohydrate binding (GO:0030246);;	K01179|1.3e-271|sly:101247302|K01179 endoglucanase [EC:3.2.1.4] | (RefSeq) endoglucanase 6	Starch and sucrose metabolism (ko00500)	--	--	Glycosyl hydrolase family 9	Endoglucanase 6 OS=Arabidopsis thaliana OX=3702 GN=At1g64390 PE=2 SV=2
Solyc10g055800.1	LOC101267358	82.0138	40.6824	32.5144	196.988	[G]	Carbohydrate transport and metabolism	Molecular Function: chitinase activity (GO:0004568);; Biological Process: carbohydrate metabolic process (GO:0005975);; Biological Process: chitin catabolic process (GO:0006032);; Molecular Function: chitin binding (GO:0008061);; Biological Process: cell wall macromolecule catabolic process (GO:0016998);;	K20547|6.8e-195|sly:101267358|K20547 basic endochitinase B [EC:3.2.1.14] | (RefSeq) endochitinase 4	Amino sugar and nucleotide sugar metabolism (ko00520);; MAPK signaling pathway - plant (ko04016)	[R]	General function prediction only	Chitinase class I	Endochitinase 3 (Fragment) OS=Solanum tuberosum OX=4113 GN=CHTB3 PE=2 SV=1
Solyc01g103650.2	LOC101244716	43.8836	4.19968	5.5747	84.3818	[R]	General function prediction only	Cellular Component: integral component of membrane (GO:0016021);;	K13696|3.6e-260|sly:101244716|K13696 abhydrolase domain-containing protein 1/3 | (RefSeq) phospholipase ABHD3 isoform X2	--	[R]	General function prediction only	Serine aminopeptidase, S33	Embryogenesis-associated protein EMB8 OS=Picea glauca OX=3330 GN=EMB8 PE=2 SV=1
Solyc11g069700.1	LOC101264700	122.237	9.11519	8.5796	374.192	[J]	Translation, ribosomal structure and biogenesis	Molecular Function: translation elongation factor activity (GO:0003746);; Molecular Function: GTPase activity (GO:0003924);; Molecular Function: GTP binding (GO:0005525);;	K03231|1.1e-259|sly:101264700|K03231 elongation factor 1-alpha | (RefSeq) elongation factor 1-alpha	RNA transport (ko03013)	[J]	Translation, ribosomal structure and biogenesis	Elongation factor Tu GTP binding domain	Elongation factor 1-alpha OS=Solanum lycopersicum OX=4081 PE=2 SV=1
Solyc07g008250.2	LOC101248690	32.4214	11.434	10.3528	23.6869	--	--	Biological Process: ubiquitin-dependent protein catabolic process (GO:0006511);; Cellular Component: SCF ubiquitin ligase complex (GO:0019005);; Biological Process: SCF-dependent proteasomal ubiquitin-dependent protein catabolic process (GO:0031146);;	K14515|1.2e-251|sly:101248690|K14515 EIN3-binding F-box protein | (RefSeq) EIN3-binding F-box protein 1	MAPK signaling pathway - plant (ko04016);; Plant hormone signal transduction (ko04075)	[R]	General function prediction only	Leucine Rich repeat	EIN3-binding F-box protein 1 OS=Arabidopsis thaliana OX=3702 GN=EBF1 PE=1 SV=1
Solyc09g005160.1	LOC101253823	0.144475	0.26975	0.482728	0.0774437	--	--	Molecular Function: ubiquitin-protein transferase activity (GO:0004842);;	K10592|5.7e-49|smo:SELMODRAFT_160088|K10592 E3 ubiquitin-protein ligase HUWE1 [EC:2.3.2.26] | (RefSeq) UPL1-1; ubiquitin-protein ligase, UPL1	Ubiquitin mediated proteolysis (ko04120)	[O]	Posttranslational modification, protein turnover, chaperones	HECT-domain (ubiquitin-transferase)	E3 ubiquitin-protein ligase UPL5 OS=Arabidopsis thaliana OX=3702 GN=UPL5 PE=1 SV=1
Solyc02g065540.1	LOC101256837	41.9976	14.4068	11.6651	35.6581	--	--	Cellular Component: integral component of membrane (GO:0016021);;	K10666|2.0e-126|sly:101256837|K10666 E3 ubiquitin-protein ligase RNF5 [EC:2.3.2.27] | (RefSeq) E3 ubiquitin-protein ligase RNF185	Protein processing in endoplasmic reticulum (ko04141)	[O]	Posttranslational modification, protein turnover, chaperones	Zinc finger, C3HC4 type (RING finger)	E3 ubiquitin-protein ligase RMA1H1 OS=Capsicum annuum OX=4072 GN=RMA1H1 PE=1 SV=1
Solyc10g008400.1	LOC101262152	0.343474	1.21439	39.7242	20.3535	--	--	Molecular Function: metal ion binding (GO:0046872);;	K10666|2.0e-129|sly:101262152|K10666 E3 ubiquitin-protein ligase RNF5 [EC:2.3.2.27] | (RefSeq) E3 ubiquitin-protein ligase RMA1H1	Protein processing in endoplasmic reticulum (ko04141)	[O]	Posttranslational modification, protein turnover, chaperones	Zinc finger, C3HC4 type (RING finger)	E3 ubiquitin-protein ligase RMA1H1 OS=Capsicum annuum OX=4072 GN=RMA1H1 PE=1 SV=1
Solyc04g007500.1	--	46.3515	37.2581	112.195	51.9068	--	--	Molecular Function: molecular_function (GO:0003674);; Molecular Function: catalytic activity (GO:0003824);; Molecular Function: ubiquitin-protein transferase activity (GO:0004842);; Biological Process: cellular protein modification process (GO:0006464);; Biological Process: proteolysis (GO:0006508);; Biological Process: ubiquitin-dependent protein catabolic process (GO:0006511);; Biological Proce…	K16282|5.2e-87|spen:107017100|K16282 E3 ubiquitin-protein ligase RHA2 [EC:2.3.2.27] | (RefSeq) E3 ubiquitin-protein ligase RHA2A	--	[O]	Posttranslational modification, protein turnover, chaperones	Ring finger domain	E3 ubiquitin-protein ligase RHA2A OS=Arabidopsis thaliana OX=3702 GN=RHA2A PE=1 SV=1
Solyc11g068940.1	LOC101247100	2.25096	0.519681	0.0907133	2.8574	--	--	Molecular Function: ubiquitin-protein transferase activity (GO:0004842);;	K10260|4.6e-10|cre:CHLREDRAFT_205525|K10260 F-box and WD-40 domain protein 7 | (RefSeq) predicted protein	Ubiquitin mediated proteolysis (ko04120)	--	--	U-box domain	E3 ubiquitin-protein ligase PUB24 OS=Arabidopsis thaliana OX=3702 GN=PUB24 PE=1 SV=1
Solyc05g007900.2	--	18.7929	8.46979	2.02078	4.8839	--	--	Biological Process: reproduction (GO:0000003);; Biological Process: protein polyubiquitination (GO:0000209);; Biological Process: cell morphogenesis (GO:0000902);; Biological Process: cell morphogenesis involved in differentiation (GO:0000904);; Biological Process: developmental process involved in reproduction (GO:0003006);; Molecular Function: molecular_function (GO:0003674);; Molecular Functio…	K11982|1.0e-68|sly:101248573|K11982 E3 ubiquitin-protein ligase RNF115/126 [EC:2.3.2.27] | (RefSeq) E3 ubiquitin-protein ligase MPSR1	--	[O]	Posttranslational modification, protein turnover, chaperones	--	E3 ubiquitin-protein ligase MPSR1 OS=Arabidopsis thaliana OX=3702 GN=MPSR1 PE=1 SV=1
Solyc07g063610.2	LOC101267542	62.7124	65.2115	124.328	58.18	--	--	Molecular Function: motor activity (GO:0003774);; Cellular Component: cytoplasm (GO:0005737);; Cellular Component: microtubule (GO:0005874);; Biological Process: microtubule-based process (GO:0007017);; Cellular Component: dynein complex (GO:0030286);;	K10418|1.9e-59|sly:101267542|K10418 dynein light chain LC8-type | (RefSeq) dynein light chain 1, cytoplasmic	--	[Z]	Cytoskeleton	Dynein light chain type 1	Dynein 8 kDa light chain, flagellar outer arm OS=Chlamydomonas reinhardtii OX=3055 PE=1 SV=1
Solyc11g010940.1	LOC101252737	0.973801	1.35749	2.84108	1.46588	--	--	Molecular Function: DNA binding (GO:0003677);; Cellular Component: nucleus (GO:0005634);; Biological Process: regulation of transcription, DNA-templated (GO:0006355);;	K20043|9.0e-26|aip:107640400|K20043 clathrin coat assembly protein AP180 | (RefSeq) putative clathrin assembly protein At5g35200	--	--	--	Dof domain, zinc finger	Dof zinc finger protein DOF5.7 OS=Arabidopsis thaliana OX=3702 GN=DOF5.7 PE=2 SV=1
Solyc11g071830.1	LOC101259708	19.2626	2.87116	1.69329	24.1004	[O]	Posttranslational modification, protein turnover, chaperones	Molecular Function: ATP binding (GO:0005524);; Biological Process: protein folding (GO:0006457);; Biological Process: response to heat (GO:0009408);; Molecular Function: heat shock protein binding (GO:0031072);; Molecular Function: metal ion binding (GO:0046872);; Molecular Function: unfolded protein binding (GO:0051082);;	K09503|8.0e-217|sly:101259708|K09503 DnaJ homolog subfamily A member 2 | (RefSeq) dnaJ protein homolog	Protein processing in endoplasmic reticulum (ko04141)	[O]	Posttranslational modification, protein turnover, chaperones	DnaJ C terminal domain	DnaJ protein homolog ANJ1 OS=Atriplex nummularia OX=3553 PE=2 SV=1
Solyc07g052790.1	LOC104648396	5.80567	3.34713	2.7395	23.2574	--	--	Molecular Function: ADP binding (GO:0043531);;	K00695|5.1e-35|mtr:MTR_6g478030|K00695 sucrose synthase [EC:2.4.1.13] | (RefSeq) sucrose synthase	Starch and sucrose metabolism (ko00500)	--	--	NB-ARC domain	Disease resistance protein Roq1 OS=Nicotiana benthamiana OX=4100 GN=ROQ1 PE=1 SV=1
Solyc10g055200.1	LOC101250259	38.5297	5.84516	18.7198	312.58	--	--	Cellular Component: apoplast (GO:0048046);;	K01870|3.5e-34|csat:104723377|K01870 isoleucyl-tRNA synthetase [EC:6.1.1.5] | (RefSeq) isoleucine--tRNA ligase, chloroplastic/mitochondrial-like	Aminoacyl-tRNA biosynthesis (ko00970)	--	--	Dirigent-like protein	Dirigent protein 21 OS=Arabidopsis thaliana OX=3702 GN=DIR21 PE=3 SV=1
Solyc08g005680.2	CPT1	4.66929	4.10606	9.50985	1.91855	[I]	Lipid transport and metabolism	Molecular Function: transferase activity, transferring alkyl or aryl (other than methyl) groups (GO:0016765);;	K18114|1.8e-173|sly:100316884|K18114 dimethylallylcistransferase [EC:2.5.1.28] | (RefSeq) NDPS1; dimethylallylcistransferase, chloroplastic	--	[I]	Lipid transport and metabolism	Putative undecaprenyl diphosphate synthase	Dimethylallylcistransferase CPT1, chloroplastic OS=Solanum lycopersicum OX=4081 GN=CPT1 PE=1 SV=1
Solyc06g071620.2	LOC101254105	0.389414	0.140176	0.085106	1.07452	[L]	Replication, recombination and repair	Molecular Function: nucleic acid binding (GO:0003676);; Molecular Function: ATP binding (GO:0005524);;	K12854|0.0e+00|sot:102592348|K12854 pre-mRNA-splicing helicase BRR2 [EC:3.6.4.13] | (RefSeq) U5 small nuclear ribonucleoprotein 200 kDa helicase-like	Spliceosome (ko03040)	[A]	RNA processing and modification	Sec63 Brl domain	DExH-box ATP-dependent RNA helicase DExH12 OS=Arabidopsis thaliana OX=3702 GN=BRR2A PE=1 SV=1
Solyc12g049030.1	SlFAD2-7	2.50992	0.460588	0.142708	11.8491	[I]	Lipid transport and metabolism	Biological Process: lipid metabolic process (GO:0006629);; Cellular Component: integral component of membrane (GO:0016021);; Molecular Function: oxidoreductase activity, acting on paired donors, with oxidation of a pair of donors resulting in the reduction of molecular oxygen to two molecules of water (GO:0016717);;	K10256|2.6e-177|cann:107849596|K10256 omega-6 fatty acid desaturase / acyl-lipid omega-6 desaturase (Delta-12 desaturase) [EC:1.14.19.6 1.14.19.22] | (RefSeq) delta(12)-acyl-lipid-desaturase-like	Biosynthesis of unsaturated fatty acids (ko01040);; Fatty acid metabolism (ko01212)	--	--	Fatty acid desaturase	Delta(12)-fatty-acid desaturase FAD2 OS=Vernicia fordii OX=73154 GN=FAD2 PE=1 SV=1
Solyc04g040130.1	SlFAD2-4	20.8198	2.04078	1.18465	20.7658	[I]	Lipid transport and metabolism	Biological Process: lipid metabolic process (GO:0006629);; Cellular Component: integral component of membrane (GO:0016021);; Molecular Function: oxidoreductase activity, acting on paired donors, with oxidation of a pair of donors resulting in the reduction of molecular oxygen to two molecules of water (GO:0016717);;	K10256|2.0e-227|sly:112941338|K10256 omega-6 fatty acid desaturase / acyl-lipid omega-6 desaturase (Delta-12 desaturase) [EC:1.14.19.6 1.14.19.22] | (RefSeq) delta(12)-fatty-acid desaturase FAD2-like	Biosynthesis of unsaturated fatty acids (ko01040);; Fatty acid metabolism (ko01212)	--	--	Fatty acid desaturase	Delta(12)-fatty-acid desaturase FAD2 OS=Vernicia fordii OX=73154 GN=FAD2 PE=1 SV=1
Solyc04g040120.1	LOC101256767	3.09724	0.097634	0.07482	1.21189	[I]	Lipid transport and metabolism	Biological Process: lipid metabolic process (GO:0006629);; Cellular Component: integral component of membrane (GO:0016021);; Molecular Function: oxidoreductase activity, acting on paired donors, with oxidation of a pair of donors resulting in the reduction of molecular oxygen to two molecules of water (GO:0016717);;	K10256|3.0e-207|sly:112941338|K10256 omega-6 fatty acid desaturase / acyl-lipid omega-6 desaturase (Delta-12 desaturase) [EC:1.14.19.6 1.14.19.22] | (RefSeq) delta(12)-fatty-acid desaturase FAD2-like	Biosynthesis of unsaturated fatty acids (ko01040);; Fatty acid metabolism (ko01212)	--	--	Fatty acid desaturase	Delta(12)-fatty-acid desaturase FAD2 OS=Vernicia fordii OX=73154 GN=FAD2 PE=1 SV=1
Solyc10g086370.1	LOC101262579	0.658087	0.157522	1.4831	3.82364	--	--	Biological Process: response to acid chemical (GO:0001101);; Molecular Function: molecular_function (GO:0003674);; Molecular Function: nucleic acid binding (GO:0003676);; Molecular Function: DNA binding (GO:0003677);; Molecular Function: transcription factor activity, sequence-specific DNA binding (GO:0003700);; Molecular Function: binding (GO:0005488);; Cellular Component: cellular_component (GO…	K14494|2.4e-271|sly:101262579|K14494 DELLA protein | (RefSeq) DELLA protein GAI-like	Plant hormone signal transduction (ko04075)	--	--	GRAS domain family	DELLA protein GAI OS=Solanum lycopersicum OX=4081 GN=GAI PE=2 SV=1
Solyc02g084840.2	LOC107010392	2.6031	0.203082	1.23547	6.43802	--	--	Biological Process: response to water (GO:0009415);;	--	--	--	--	Dehydrin	Dehydrin DHN1 OS=Zea mays OX=4577 GN=DHN1 PE=1 SV=2
Solyc10g076370.1	LOC101245410	4.08114	0.173939	0.0944833	8.61426	--	--	Molecular Function: DNA binding (GO:0003677);; Molecular Function: transcription factor activity, sequence-specific DNA binding (GO:0003700);; Cellular Component: nucleus (GO:0005634);;	K09286|1.1e-37|cqi:110710880|K09286 EREBP-like factor | (RefSeq) dehydration-responsive element-binding protein 2E-like	--	--	--	AP2 domain	Dehydration-responsive element-binding protein 2A OS=Arabidopsis thaliana OX=3702 GN=DREB2A PE=1 SV=1
Solyc03g124110.1	LOC101263186	0.123701	5.23385	62.7879	32.4292	--	--	Molecular Function: DNA binding (GO:0003677);; Molecular Function: transcription factor activity, sequence-specific DNA binding (GO:0003700);; Cellular Component: nucleus (GO:0005634);;	K09286|1.9e-84|sly:543826|K09286 EREBP-like factor | (RefSeq) CBF1; CBF1 protein	--	--	--	AP2 domain	Dehydration-responsive element-binding protein 1A OS=Arabidopsis thaliana OX=3702 GN=DREB1A PE=1 SV=2
Solyc08g006470.2	LOC101267254	68.7708	3.60211	1.95746	140.642	--	--	Molecular Function: molecular_function (GO:0003674);; Molecular Function: transcription factor activity, sequence-specific DNA binding (GO:0003700);; Cellular Component: cellular_component (GO:0005575);; Cellular Component: intracellular (GO:0005622);; Cellular Component: cell (GO:0005623);; Cellular Component: cytoplasm (GO:0005737);; Cellular Component: cytosol (GO:0005829);; Cellular Component…	K14816|1.1e-184|sly:101267254|K14816 pre-60S factor REI1 | (RefSeq) cytoplasmic 60S subunit biogenesis factor REI1 homolog 1	--	[R]	General function prediction only	C2H2 type zinc-finger (2 copies)	Cytoplasmic 60S subunit biogenesis factor REI1 homolog 2 OS=Arabidopsis thaliana OX=3702 GN=REIL2 PE=1 SV=1
Solyc08g061930.2	CKX1	15.9825	17.3394	51.0253	22.9119	[C]	Energy production and conversion	Biological Process: cytokinin metabolic process (GO:0009690);; Molecular Function: cytokinin dehydrogenase activity (GO:0019139);; Molecular Function: FAD binding (GO:0071949);;	K00279|1.6e-307|sly:101055598|K00279 cytokinin dehydrogenase [EC:1.5.99.12] | (RefSeq) SlCKX1; cytokinin oxidase/dehydrogenase-like	Zeatin biosynthesis (ko00908)	[C]	Energy production and conversion	Cytokinin dehydrogenase 1, FAD and cytokinin binding	Cytokinin dehydrogenase 7 OS=Arabidopsis thaliana OX=3702 GN=CKX7 PE=1 SV=1
Solyc10g007880.2	LOC101248428	4.9046	1.18265	0.287083	20.6566	[QV]	Secondary metabolites biosynthesis, transport and catabolism;; Defense mechanisms	Molecular Function: iron ion binding (GO:0005506);; Cellular Component: integral component of membrane (GO:0016021);; Molecular Function: oxidoreductase activity, acting on paired donors, with incorporation or reduction of molecular oxygen (GO:0016705);; Molecular Function: heme binding (GO:0020037);;	K24179|1.2e-158|lang:109355627|K24179 cytochrome P450 family 72 subfamily A polypeptide 61 [EC:1.14.14.-] | (RefSeq) cytochrome P450 72A15-like	--	[QI]	Secondary metabolites biosynthesis, transport and catabolism;; Lipid transport and metabolism	Cytochrome P450	Cytochrome P450 CYP72A219 OS=Panax ginseng OX=4054 PE=2 SV=1
Solyc10g051020.1	LOC101245896	71.9884	17.4424	11.347	277.818	[QV]	Secondary metabolites biosynthesis, transport and catabolism;; Defense mechanisms	Molecular Function: monooxygenase activity (GO:0004497);; Molecular Function: iron ion binding (GO:0005506);; Cellular Component: integral component of membrane (GO:0016021);; Molecular Function: oxidoreductase activity, acting on paired donors, with incorporation or reduction of molecular oxygen (GO:0016705);; Molecular Function: heme binding (GO:0020037);;	K24179|9.7e-156|pvu:PHAVU_011G000200g|K24179 cytochrome P450 family 72 subfamily A polypeptide 61 [EC:1.14.14.-] | (RefSeq) hypothetical protein	--	[QI]	Secondary metabolites biosynthesis, transport and catabolism;; Lipid transport and metabolism	Cytochrome P450	Cytochrome P450 CYP72A219 OS=Panax ginseng OX=4054 PE=2 SV=1
Solyc01g096670.2	LOC101246092	14.8566	11.0601	5.44337	26.6638	[QV]	Secondary metabolites biosynthesis, transport and catabolism;; Defense mechanisms	Molecular Function: monooxygenase activity (GO:0004497);; Molecular Function: iron ion binding (GO:0005506);; Cellular Component: integral component of membrane (GO:0016021);; Molecular Function: oxidoreductase activity, acting on paired donors, with incorporation or reduction of molecular oxygen (GO:0016705);; Molecular Function: heme binding (GO:0020037);;	K09754|6.3e-288|sly:101246092|K09754 5-O-(4-coumaroyl)-D-quinate 3'-monooxygenase [EC:1.14.14.96] | (RefSeq) cytochrome P450 98A2	Phenylpropanoid biosynthesis (ko00940);; Flavonoid biosynthesis (ko00941);; Stilbenoid, diarylheptanoid and gingerol biosynthesis (ko00945)	[Q]	Secondary metabolites biosynthesis, transport and catabolism	Cytochrome P450	Cytochrome P450 98A2 OS=Glycine max OX=3847 GN=CYP98A2 PE=2 SV=1
Solyc01g094750.2	LOC101262353	4.01538	5.8441	1.1762	0.535551	[QV]	Secondary metabolites biosynthesis, transport and catabolism;; Defense mechanisms	Molecular Function: monooxygenase activity (GO:0004497);; Molecular Function: iron ion binding (GO:0005506);; Molecular Function: oxidoreductase activity, acting on paired donors, with incorporation or reduction of molecular oxygen (GO:0016705);; Molecular Function: heme binding (GO:0020037);;	K15398|1.1e-308|sly:101262353|K15398 fatty acid omega-hydroxylase [EC:1.14.-.-] | (RefSeq) cytochrome P450 86A22-like	Cutin, suberine and wax biosynthesis (ko00073)	[QI]	Secondary metabolites biosynthesis, transport and catabolism;; Lipid transport and metabolism	Cytochrome P450	Cytochrome P450 86A22 OS=Petunia hybrida OX=4102 GN=CYP86A22 PE=1 SV=1
Solyc04g079660.2	LOC101267987	0.997483	0.8945	0.443617	4.31506	[QV]	Secondary metabolites biosynthesis, transport and catabolism;; Defense mechanisms	Molecular Function: iron ion binding (GO:0005506);; Cellular Component: integral component of membrane (GO:0016021);; Molecular Function: oxidoreductase activity, acting on paired donors, with incorporation or reduction of molecular oxygen (GO:0016705);; Molecular Function: heme binding (GO:0020037);;	K23136|2.0e-156|gra:105769156|K23136 fraxetin 5-hydroxylase [EC:1.14.14.164] | (RefSeq) uncharacterized LOC105769156	--	[Q]	Secondary metabolites biosynthesis, transport and catabolism	Cytochrome P450	Cytochrome P450 82A3 OS=Glycine max OX=3847 GN=CYP82A3 PE=2 SV=1
Solyc04g078290.2	LOC101267231	85.2701	11.3829	15.2917	270.493	[QV]	Secondary metabolites biosynthesis, transport and catabolism;; Defense mechanisms	Molecular Function: iron ion binding (GO:0005506);; Cellular Component: integral component of membrane (GO:0016021);; Molecular Function: oxidoreductase activity, acting on paired donors, with incorporation or reduction of molecular oxygen (GO:0016705);; Molecular Function: heme binding (GO:0020037);;	K13260|1.9e-164|cann:107867206|K13260 isoflavone/4'-methoxyisoflavone 2'-hydroxylase [EC:1.14.14.90 1.14.14.89] | (RefSeq) isoflavone 2'-hydroxylase-like	Isoflavonoid biosynthesis (ko00943)	[Q]	Secondary metabolites biosynthesis, transport and catabolism	Cytochrome P450	Cytochrome P450 81Q32 OS=Catharanthus roseus OX=4058 GN=CYP81Q32 PE=2 SV=1
Solyc02g092860.2	LOC101250559	73.7243	1.46178	0.328268	99.0086	[QV]	Secondary metabolites biosynthesis, transport and catabolism;; Defense mechanisms	Molecular Function: monooxygenase activity (GO:0004497);; Molecular Function: iron ion binding (GO:0005506);; Molecular Function: oxidoreductase activity, acting on paired donors, with incorporation or reduction of molecular oxygen (GO:0016705);; Molecular Function: heme binding (GO:0020037);;	K13260|2.1e-195|ini:109151908|K13260 isoflavone/4'-methoxyisoflavone 2'-hydroxylase [EC:1.14.14.90 1.14.14.89] | (RefSeq) cytochrome P450 81E8-like	Isoflavonoid biosynthesis (ko00943)	[Q]	Secondary metabolites biosynthesis, transport and catabolism	Cytochrome P450	Cytochrome P450 81Q32 OS=Catharanthus roseus OX=4058 GN=CYP81Q32 PE=2 SV=1
--	LOC101268390	0.107311	0.478035	1.16747	5.82266	[QV]	Secondary metabolites biosynthesis, transport and catabolism;; Defense mechanisms	Molecular Function: iron ion binding (GO:0005506);; Cellular Component: integral component of membrane (GO:0016021);; Molecular Function: oxidoreductase activity, acting on paired donors, with incorporation or reduction of molecular oxygen (GO:0016705);; Molecular Function: heme binding (GO:0020037);;	K13260|3.0e-91|zju:107404433|K13260 isoflavone/4'-methoxyisoflavone 2'-hydroxylase [EC:1.14.14.90 1.14.14.89] | (RefSeq) cytochrome P450 81E8-like	Isoflavonoid biosynthesis (ko00943)	[Q]	Secondary metabolites biosynthesis, transport and catabolism	Cytochrome P450	Cytochrome P450 81C13 OS=Catharanthus roseus OX=4058 GN=CYP81C13 PE=2 SV=1
Solyc10g083690.2	LOC101264574	7.52697	0.215908	0.332791	8.93935	[QV]	Secondary metabolites biosynthesis, transport and catabolism;; Defense mechanisms	Molecular Function: monooxygenase activity (GO:0004497);; Molecular Function: iron ion binding (GO:0005506);; Cellular Component: integral component of membrane (GO:0016021);; Molecular Function: oxidoreductase activity, acting on paired donors, with incorporation or reduction of molecular oxygen (GO:0016705);; Molecular Function: heme binding (GO:0020037);;	K22983|2.7e-264|sly:101264876|K22983 cytochrome P450 family 76 subfamily A | (RefSeq) cytochrome P450 76A2	--	[Q]	Secondary metabolites biosynthesis, transport and catabolism	Cytochrome P450	Cytochrome P450 76A2 OS=Solanum melongena OX=4111 GN=CYP76A2 PE=2 SV=1
Solyc11g007980.1	LOC101261478	0.939346	0.084701	0.062397	3.04084	[QV]	Secondary metabolites biosynthesis, transport and catabolism;; Defense mechanisms	Molecular Function: monooxygenase activity (GO:0004497);; Molecular Function: iron ion binding (GO:0005506);; Molecular Function: oxidoreductase activity, acting on paired donors, with incorporation or reduction of molecular oxygen (GO:0016705);; Molecular Function: heme binding (GO:0020037);;	K15805|8.5e-221|nto:104116297|K15805 5-epiaristolochene 1,3-dihydroxylase [EC:1.14.14.149] | (RefSeq) 5-epiaristolochene 1,3-dihydroxylase	Sesquiterpenoid and triterpenoid biosynthesis (ko00909)	[Q]	Secondary metabolites biosynthesis, transport and catabolism	Cytochrome P450	Cytochrome P450 71D7 OS=Solanum chacoense OX=4108 GN=CYP71D7 PE=3 SV=1
Solyc12g045020.1	LOC101254669	13.9949	1.70928	0.666691	25.9179	[QV]	Secondary metabolites biosynthesis, transport and catabolism;; Defense mechanisms	Molecular Function: monooxygenase activity (GO:0004497);; Molecular Function: iron ion binding (GO:0005506);; Molecular Function: oxidoreductase activity, acting on paired donors, with incorporation or reduction of molecular oxygen (GO:0016705);; Molecular Function: heme binding (GO:0020037);;	K20562|5.6e-177|spen:107017993|K20562 biphenyl-4-hydroxylase | (RefSeq) cytochrome P450 CYP736A12-like	--	[Q]	Secondary metabolites biosynthesis, transport and catabolism	Cytochrome P450	Cytochrome P450 71AU50 OS=Prunus mume OX=102107 GN=CYP71AU50 PE=2 SV=1
Solyc12g042480.1	CYP736A4	13.8196	4.69283	2.13021	6.55861	[QV]	Secondary metabolites biosynthesis, transport and catabolism;; Defense mechanisms	Molecular Function: monooxygenase activity (GO:0004497);; Molecular Function: iron ion binding (GO:0005506);; Molecular Function: oxidoreductase activity, acting on paired donors, with incorporation or reduction of molecular oxygen (GO:0016705);; Molecular Function: heme binding (GO:0020037);;	K20562|3.4e-182|sot:102596960|K20562 biphenyl-4-hydroxylase | (RefSeq) cytochrome P450 CYP736A12-like	--	[Q]	Secondary metabolites biosynthesis, transport and catabolism	Cytochrome P450	Cytochrome P450 71AU50 OS=Prunus mume OX=102107 GN=CYP71AU50 PE=2 SV=1
Solyc03g112030.1	LOC109119848	1.34653	0.133533	0.057667	1.02902	[QV]	Secondary metabolites biosynthesis, transport and catabolism;; Defense mechanisms	Molecular Function: monooxygenase activity (GO:0004497);; Molecular Function: iron ion binding (GO:0005506);; Molecular Function: oxidoreductase activity, acting on paired donors, with incorporation or reduction of molecular oxygen (GO:0016705);; Molecular Function: heme binding (GO:0020037);;	K20617|5.5e-164|nau:109209709|K20617 cytochrome P450 family 71 subfamily A | (RefSeq) cytochrome P450 71A3-like	--	[Q]	Secondary metabolites biosynthesis, transport and catabolism	Cytochrome P450	Cytochrome P450 71A6 (Fragment) OS=Nepeta racemosa OX=54731 GN=CYP71A6 PE=2 SV=1
Solyc07g048070.2	LOC101249743	23.4127	0.923956	0.653124	73.712	--	--	Cellular Component: integral component of membrane (GO:0016021);; Molecular Function: metal ion binding (GO:0046872);; Biological Process: oxidation-reduction process (GO:0055114);;	--	--	[T]	Signal transduction mechanisms	Protein of unknown function (DUF568)	Cytochrome b561 and DOMON domain-containing protein At4g17280 OS=Arabidopsis thaliana OX=3702 GN=At4g17280 PE=2 SV=1
Solyc06g007930.2	LOC101257772	76.9699	32.3437	23.7089	129.215	[CI]	Energy production and conversion;; Lipid transport and metabolism	Cellular Component: integral component of membrane (GO:0016021);; Molecular Function: heme binding (GO:0020037);; Molecular Function: metal ion binding (GO:0046872);;	K23490|2.7e-73|sly:101257772|K23490 cytochrome b5 | (RefSeq) cytochrome b5	--	[C]	Energy production and conversion	Cytochrome b5-like Heme/Steroid binding domain	Cytochrome b5 OS=Nicotiana tabacum OX=4097 PE=2 SV=1
Solyc09g057960.1	LOC101252626	6.46615	2.37378	2.83791	6.60024	--	--	Biological Process: biological_process (GO:0008150);; Biological Process: response to abiotic stimulus (GO:0009628);; Biological Process: response to stimulus (GO:0050896);; Biological Process: response to karrikin (GO:0080167);;	--	--	--	--	Salt stress response/antifungal	Cysteine-rich repeat secretory protein 55 OS=Arabidopsis thaliana OX=3702 GN=CRRSP55 PE=2 SV=1
Solyc12g005720.1	LOC101245329	4.7664	0.839301	0.815844	15.7229	--	--	Biological Process: response to acid chemical (GO:0001101);; Cellular Component: cellular_component (GO:0005575);; Cellular Component: cell wall (GO:0005618);; Cellular Component: intracellular (GO:0005622);; Cellular Component: cell (GO:0005623);; Cellular Component: cytoplasm (GO:0005737);; Cellular Component: vacuole (GO:0005773);; Biological Process: biological_process (GO:0008150);; Biologic…	--	--	--	--	Salt stress response/antifungal	Cysteine-rich repeat secretory protein 38 OS=Arabidopsis thaliana OX=3702 GN=CRRSP38 PE=2 SV=1
Solyc12g087920.1	--	1.16156	0.231915	0.3033	0.894012	--	0	Molecular Function: protein serine/threonine kinase activity (GO:0004674);; Molecular Function: ATP binding (GO:0005524);; Cellular Component: plasma membrane (GO:0005886);; Biological Process: protein phosphorylation (GO:0006468);;	K24104|1.3e-76|thj:104799061|K24104 GPN-loop GTPase | (RefSeq) LOW QUALITY PROTEIN: uncharacterized protein LOC104799061	--	--	--	Protein kinase domain	Cysteine-rich receptor-like protein kinase 5 OS=Arabidopsis thaliana OX=3702 GN=CRK5 PE=1 SV=1
Solyc02g086590.2	LOC101256440	14.3332	4.34262	6.3942	31.2159	--	0	Molecular Function: RNA binding (GO:0003723);; Molecular Function: polyribonucleotide nucleotidyltransferase activity (GO:0004654);; Molecular Function: protein kinase activity (GO:0004672);; Molecular Function: ATP binding (GO:0005524);; Biological Process: RNA processing (GO:0006396);; Biological Process: mRNA catabolic process (GO:0006402);; Cellular Component: integral component of membrane (…	K13416|1.0e-56|ccaj:109804866|K13416 brassinosteroid insensitive 1-associated receptor kinase 1 [EC:2.7.10.1 2.7.11.1] | (RefSeq) BRASSINOSTEROID INSENSITIVE 1-associated receptor kinase 1-like isoform X1	MAPK signaling pathway - plant (ko04016);; Plant hormone signal transduction (ko04075);; Plant-pathogen interaction (ko04626)	--	--	Protein tyrosine and serine/threonine kinase	Cysteine-rich receptor-like protein kinase 42 OS=Arabidopsis thaliana OX=3702 GN=CRK42 PE=2 SV=1
Solyc05g005060.2	LOC101244952	1.80811	1.21084	0.717954	4.66205	[T]	Signal transduction mechanisms	Molecular Function: protein kinase activity (GO:0004672);; Molecular Function: ATP binding (GO:0005524);; Cellular Component: integral component of membrane (GO:0016021);;	K13416|6.4e-52|lsv:111899016|K13416 brassinosteroid insensitive 1-associated receptor kinase 1 [EC:2.7.10.1 2.7.11.1] | (RefSeq) BRASSINOSTEROID INSENSITIVE 1-associated receptor kinase 1-like isoform X1	MAPK signaling pathway - plant (ko04016);; Plant hormone signal transduction (ko04075);; Plant-pathogen interaction (ko04626)	--	--	Protein tyrosine and serine/threonine kinase	Cysteine-rich receptor-like protein kinase 3 OS=Arabidopsis thaliana OX=3702 GN=CRK3 PE=2 SV=1
Solyc02g080080.2	LOC101264083	6.02417	3.11817	2.42928	14.6873	--	0	Molecular Function: protein kinase activity (GO:0004672);; Molecular Function: ATP binding (GO:0005524);; Cellular Component: integral component of membrane (GO:0016021);;	K24104|3.8e-83|thj:104799061|K24104 GPN-loop GTPase | (RefSeq) LOW QUALITY PROTEIN: uncharacterized protein LOC104799061	--	--	--	Protein tyrosine and serine/threonine kinase	Cysteine-rich receptor-like protein kinase 29 OS=Arabidopsis thaliana OX=3702 GN=CRK29 PE=2 SV=1
Solyc11g011880.1	LOC101247387	4.76663	4.52169	9.66404	4.87242	[M]	Cell wall/membrane/envelope biogenesis	Molecular Function: protein kinase activity (GO:0004672);; Molecular Function: ATP binding (GO:0005524);; Cellular Component: integral component of membrane (GO:0016021);;	K01180|4.1e-63|cmax:111487562|K01180 endo-1,3(4)-beta-glucanase [EC:3.2.1.6] | (RefSeq) uncharacterized protein LOC111487562	--	--	--	Protein tyrosine and serine/threonine kinase	Cysteine-rich receptor-like protein kinase 2 OS=Arabidopsis thaliana OX=3702 GN=CRK2 PE=1 SV=1
Solyc01g007960.2	LOC101258481	0.807953	0.174065	0.117735	2.54801	[M]	Cell wall/membrane/envelope biogenesis	Molecular Function: protein kinase activity (GO:0004672);; Molecular Function: ATP binding (GO:0005524);; Cellular Component: integral component of membrane (GO:0016021);;	K01180|4.1e-58|cmax:111487562|K01180 endo-1,3(4)-beta-glucanase [EC:3.2.1.6] | (RefSeq) uncharacterized protein LOC111487562	--	--	--	Protein kinase domain	Cysteine-rich receptor-like protein kinase 2 OS=Arabidopsis thaliana OX=3702 GN=CRK2 PE=1 SV=1
Solyc01g007990.2	LOC101250536	22.6448	7.47861	5.22505	61.4175	--	0	Molecular Function: protein kinase activity (GO:0004672);; Molecular Function: ATP binding (GO:0005524);; Cellular Component: integral component of membrane (GO:0016021);;	K01180|3.6e-59|cmax:111487562|K01180 endo-1,3(4)-beta-glucanase [EC:3.2.1.6] | (RefSeq) uncharacterized protein LOC111487562	--	--	--	Protein kinase domain	Cysteine-rich receptor-like protein kinase 2 OS=Arabidopsis thaliana OX=3702 GN=CRK2 PE=1 SV=1
Solyc04g007880.2	LOC101268273	18.1248	18.3506	39.0826	116.606	--	0	Molecular Function: protein kinase activity (GO:0004672);; Molecular Function: ATP binding (GO:0005524);;	K01180|9.4e-66|cmax:111487562|K01180 endo-1,3(4)-beta-glucanase [EC:3.2.1.6] | (RefSeq) uncharacterized protein LOC111487562	--	[T]	Signal transduction mechanisms	Protein kinase domain	Cysteine-rich receptor-like protein kinase 10 OS=Arabidopsis thaliana OX=3702 GN=CRK10 PE=1 SV=3
Solyc03g093790.2	LOC101243868	7.18841	5.26019	3.47461	1.36692	--	--	Biological Process: regulation of cyclin-dependent protein serine/threonine kinase activity (GO:0000079);; Molecular Function: protein kinase binding (GO:0019901);;	K01255|3.6e-26|mng:MNEG_4524|K01255 leucyl aminopeptidase [EC:3.4.11.1] | (RefSeq) leucyl aminopeptidase	Glutathione metabolism (ko00480)	[R]	General function prediction only	Cyclin	Cyclin-U4-1 OS=Arabidopsis thaliana OX=3702 GN=CYCU4-1 PE=1 SV=1
Solyc05g050350.1	LOC101244669	14.8244	1.02951	0.810025	35.7185	[T]	Signal transduction mechanisms	Molecular Function: ion channel activity (GO:0005216);; Cellular Component: integral component of membrane (GO:0016021);;	K05391|0.0e+00|sly:101244669|K05391 cyclic nucleotide gated channel, plant | (RefSeq) cyclic nucleotide-gated ion channel 1-like	Plant-pathogen interaction (ko04626)	[PT]	Inorganic ion transport and metabolism;; Signal transduction mechanisms	Ion transport protein	Cyclic nucleotide-gated ion channel 1 OS=Arabidopsis thaliana OX=3702 GN=CNGC1 PE=1 SV=1
Solyc05g050360.2	LOC101250508	4.15855	0.937748	1.57957	10.8486	[T]	Signal transduction mechanisms	Molecular Function: ion channel activity (GO:0005216);; Cellular Component: integral component of membrane (GO:0016021);;	K05391|0.0e+00|sly:101250508|K05391 cyclic nucleotide gated channel, plant | (RefSeq) cyclic nucleotide-gated ion channel 1-like isoform X1	Plant-pathogen interaction (ko04626)	[PT]	Inorganic ion transport and metabolism;; Signal transduction mechanisms	Ion transport protein	Cyclic nucleotide-gated ion channel 1 OS=Arabidopsis thaliana OX=3702 GN=CNGC1 PE=1 SV=1
Solyc03g116700.2	LOC101252571	289.472	36.2829	64.2398	852.533	--	--	Molecular Function: electron carrier activity (GO:0009055);;	--	--	--	--	Plastocyanin-like domain	Cucumber peeling cupredoxin OS=Cucumis sativus OX=3659 PE=1 SV=3
Solyc09g007730.2	LOC101248325	6.81165	1.12768	1.02612	16.6478	[M]	Cell wall/membrane/envelope biogenesis	Molecular Function: protein serine/threonine kinase activity (GO:0004674);; Molecular Function: ATP binding (GO:0005524);;	K01180|8.5e-64|cmax:111487562|K01180 endo-1,3(4)-beta-glucanase [EC:3.2.1.6] | (RefSeq) uncharacterized protein LOC111487562	--	[T]	Signal transduction mechanisms	Protein kinase domain	Cold-responsive protein kinase 1 OS=Arabidopsis thaliana OX=3702 GN=CRPK1 PE=1 SV=1
Solyc10g050220.1	LOC101251726	3.31096	0.457538	1.06046	5.9415	--	--	--	--	--	--	--	--	Cold-regulated protein 28 OS=Arabidopsis thaliana OX=3702 GN=COR28 PE=1 SV=1
Solyc03g114890.2	LOC101260415	1.44937	1.97504	0.680261	10.52	--	--	Biological Process: cellulose microfibril organization (GO:0010215);; Cellular Component: anchored component of membrane (GO:0031225);;	--	--	--	--	COBRA-like protein	COBRA-like protein 4 OS=Arabidopsis thaliana OX=3702 GN=COBL4 PE=2 SV=2
Solyc03g120260.2	LOC101248561	81.3407	3.58584	21.6775	493.216	--	--	Molecular Function: protein binding (GO:0005515);; Cellular Component: cellular_component (GO:0005575);; Cellular Component: intracellular (GO:0005622);; Cellular Component: cell (GO:0005623);; Cellular Component: cytoplasm (GO:0005737);; Cellular Component: Golgi apparatus (GO:0005794);; Cellular Component: Golgi-associated vesicle (GO:0005798);; Biological Process: transport (GO:0006810);; Biol…	K17302|2.2e-62|oeu:111367292|K17302 coatomer subunit beta' | (RefSeq) coatomer subunit beta'-2-like isoform X1	--	[U]	Intracellular trafficking, secretion, and vesicular transport	WD domain, G-beta repeat	Coatomer subunit beta'-1 OS=Arabidopsis thaliana OX=3702 GN=At1g79990 PE=2 SV=2
Solyc06g061280.2	LOC101265652	3.66637	1.16932	1.49392	3.22651	[M]	Cell wall/membrane/envelope biogenesis	Molecular Function: catalytic activity (GO:0003824);;	K09753|1.3e-41|ppp:112293893|K09753 cinnamoyl-CoA reductase [EC:1.2.1.44] | (RefSeq) cinnamoyl-CoA reductase 1-like	Phenylpropanoid biosynthesis (ko00940)	[V]	Defense mechanisms	NAD dependent epimerase/dehydratase family	Cinnamoyl-CoA reductase-like SNL6 OS=Oryza sativa subsp. japonica OX=39947 GN=SNL6 PE=3 SV=1
Solyc09g059040.2	FBA4	97.3556	33.6827	40.7865	141.837	[CR]	Energy production and conversion;; General function prediction only	Molecular Function: oxidoreductase activity (GO:0016491);;	K00224|4.3e-181|sly:101243822|K00224 chloroplastic oxoene reductase [EC:1.3.1.-] | (RefSeq) SlFBA4; fructose 1,6-bisphosphate aldolase	alpha-Linolenic acid metabolism (ko00592)	[CR]	Energy production and conversion;; General function prediction only	Zinc-binding dehydrogenase	Chloroplast envelope quinone oxidoreductase homolog OS=Arabidopsis thaliana OX=3702 GN=CEQORH PE=1 SV=1
Solyc09g075470.2	LOC101264671	4.00573	2.60883	0.80709	2.59958	[O]	Posttranslational modification, protein turnover, chaperones	Cellular Component: cellular_component (GO:0005575);; Cellular Component: intracellular (GO:0005622);; Cellular Component: cell (GO:0005623);; Cellular Component: cytoplasm (GO:0005737);; Cellular Component: centrosome (GO:0005813);; Cellular Component: microtubule organizing center (GO:0005815);; Cellular Component: cytoskeleton (GO:0005856);; Cellular Component: microtubule cytoskeleton (GO:001…	K09523|4.2e-12|oeu:111368952|K09523 DnaJ homolog subfamily C member 3 | (RefSeq) dnaJ protein P58IPK homolog	Protein processing in endoplasmic reticulum (ko04141)	[O]	Posttranslational modification, protein turnover, chaperones	DnaJ domain	Chaperone protein dnaJ A6, chloroplastic OS=Arabidopsis thaliana OX=3702 GN=DJA6 PE=2 SV=2
Solyc06g068500.2	LOC101256889	42.7284	47.7122	86.5738	42.7197	[O]	Posttranslational modification, protein turnover, chaperones	Cellular Component: cellular_component (GO:0005575);; Cellular Component: intracellular (GO:0005622);; Cellular Component: cell (GO:0005623);; Cellular Component: nucleus (GO:0005634);; Cellular Component: cytoplasm (GO:0005737);; Biological Process: biological_process (GO:0008150);; Biological Process: response to radiation (GO:0009314);; Biological Process: response to light stimulus (GO:000941…	K03686|9.0e-07|peq:110021816|K03686 molecular chaperone DnaJ | (RefSeq) uncharacterized protein LOC110021816 isoform X1	--	[O]	Posttranslational modification, protein turnover, chaperones	DnaJ domain	Chaperone protein dnaJ 8, chloroplastic OS=Arabidopsis thaliana OX=3702 GN=ATJ8 PE=2 SV=1
Solyc09g092260.2	LOC101245400	2.96164	2.68977	27.9221	7.0563	[O]	Posttranslational modification, protein turnover, chaperones	Cellular Component: cellular_component (GO:0005575);; Cellular Component: intracellular (GO:0005622);; Cellular Component: cell (GO:0005623);; Cellular Component: nucleus (GO:0005634);; Cellular Component: cytoplasm (GO:0005737);; Biological Process: regulation of carbohydrate metabolic process (GO:0006109);; Biological Process: protein folding (GO:0006457);; Biological Process: biological_proces…	K03686|2.0e-12|thj:104820337|K03686 molecular chaperone DnaJ | (RefSeq) uncharacterized protein LOC104820337	--	[O]	Posttranslational modification, protein turnover, chaperones	DnaJ domain	Chaperone protein dnaJ 20, chloroplastic OS=Arabidopsis thaliana OX=3702 GN=ATJ20 PE=1 SV=2
Solyc06g082440.1	CIPK11	5.58775	8.76142	20.4844	58.1948	[T]	Signal transduction mechanisms	Molecular Function: protein serine/threonine kinase activity (GO:0004674);; Molecular Function: ATP binding (GO:0005524);; Biological Process: signal transduction (GO:0007165);; Cellular Component: integral component of membrane (GO:0016021);;	K12761|4.7e-241|sly:101055501|K12761 carbon catabolite-derepressing protein kinase [EC:2.7.11.1] | (RefSeq) CIPK11; CBL-interacting protein kinase 11	--	[T]	Signal transduction mechanisms	Protein kinase domain	CBL-interacting serine/threonine-protein kinase 11 OS=Arabidopsis thaliana OX=3702 GN=CIPK11 PE=1 SV=1
Solyc10g076240.1	LOC101268153	3.08923	0	0.16054	2.2556	--	--	Molecular Function: peroxidase activity (GO:0004601);; Biological Process: response to oxidative stress (GO:0006979);; Molecular Function: heme binding (GO:0020037);; Biological Process: hydrogen peroxide catabolic process (GO:0042744);; Molecular Function: metal ion binding (GO:0046872);;	K00430|2.4e-181|sly:101268153|K00430 peroxidase [EC:1.11.1.7] | (RefSeq) cationic peroxidase 1	Phenylpropanoid biosynthesis (ko00940)	--	--	Peroxidase	Cationic peroxidase 1 OS=Arachis hypogaea OX=3818 GN=PNC1 PE=1 SV=2
Solyc09g010530.2	LOC101249848	6.8279	9.40681	2.81817	6.57026	[T]	Signal transduction mechanisms	Molecular Function: solute:proton antiporter activity (GO:0015299);; Cellular Component: integral component of membrane (GO:0016021);;	--	--	[P]	Inorganic ion transport and metabolism	Sodium/hydrogen exchanger family	Cation/H(+) antiporter 20 OS=Arabidopsis thaliana OX=3702 GN=CHX20 PE=2 SV=1
Solyc10g076300.1	LOC101244045	8.00494	8.96206	15.9293	7.01681	--	--	Cellular Component: plasma membrane (GO:0005886);; Cellular Component: integral component of membrane (GO:0016021);;	--	--	--	--	Domain of unknown function (DUF588)	CASP-like protein 4B1 OS=Arabidopsis lyrata subsp. lyrata OX=81972 GN=ARALYDRAFT_321547 PE=3 SV=1
Solyc01g098140.2	LOC101250162	8.23473	0.922159	0.992227	8.62726	[I]	Lipid transport and metabolism	Molecular Function: hydrolase activity (GO:0016787);;	K22097|6.4e-64|psom:113322812|K22097 3-O-acetylpapaveroxine carboxylesterase [EC:3.1.1.105] | (RefSeq) carboxylesterase 1-like	Isoquinoline alkaloid biosynthesis (ko00950)	[V]	Defense mechanisms	alpha/beta hydrolase fold	Carboxylesterase 1 OS=Actinidia eriantha OX=165200 GN=CXE1 PE=1 SV=1
Solyc03g118040.2	CNX61.0	244.517	194.236	117.623	361.82	--	--	Molecular Function: calcium ion binding (GO:0005509);; Cellular Component: endoplasmic reticulum membrane (GO:0005789);; Biological Process: protein folding (GO:0006457);; Cellular Component: integral component of membrane (GO:0016021);; Biological Process: endoplasmic reticulum unfolded protein response (GO:0030968);; Molecular Function: unfolded protein binding (GO:0051082);;	K08054|8.5e-203|sly:778323|K08054 calnexin | (RefSeq) CNX61.0; calnexin-like protein precursor	Protein processing in endoplasmic reticulum (ko04141);; Phagosome (ko04145)	[O]	Posttranslational modification, protein turnover, chaperones	Calreticulin family	Calnexin homolog OS=Glycine max OX=3847 PE=2 SV=1
Solyc01g100240.2	LOC101267354	7.51234	7.62599	20.2989	45.7456	--	--	Molecular Function: calmodulin binding (GO:0005516);;	--	--	--	--	Calmodulin binding protein-like	Calmodulin-binding protein 60 C OS=Arabidopsis thaliana OX=3702 GN=CBP60C PE=2 SV=1
Solyc03g113980.2	LOC107015418	2.82151	4.6276	9.84805	26.9658	--	--	Molecular Function: calmodulin binding (GO:0005516);;	--	--	--	--	Calmodulin binding protein-like	Calmodulin-binding protein 60 A OS=Arabidopsis thaliana OX=3702 GN=CBP60A PE=2 SV=1
Solyc02g064680.2	LOC101246688	71.1717	45.5972	213.194	494.574	[P]	Inorganic ion transport and metabolism	Molecular Function: calcium-transporting ATPase activity (GO:0005388);; Molecular Function: calmodulin binding (GO:0005516);; Molecular Function: ATP binding (GO:0005524);; Cellular Component: integral component of membrane (GO:0016021);;	K01537|0.0e+00|sly:101246688|K01537 P-type Ca2+ transporter type 2C [EC:7.2.2.10] | (RefSeq) calcium-transporting ATPase 2, plasma membrane-type-like	--	[P]	Inorganic ion transport and metabolism	E1-E2 ATPase	Calcium-transporting ATPase 2, plasma membrane-type OS=Arabidopsis thaliana OX=3702 GN=ACA2 PE=1 SV=1
Solyc01g058720.2	LOC101264550	122.874	55.9176	59.02	356.918	--	--	Molecular Function: calcium ion binding (GO:0005509);;	K02183|1.8e-75|sly:101264550|K02183 calmodulin | (RefSeq) calcium-binding protein CP1	MAPK signaling pathway - plant (ko04016);; Phosphatidylinositol signaling system (ko04070);; Plant-pathogen interaction (ko04626)	[T]	Signal transduction mechanisms	EF hand	Calcium-binding protein CP1 OS=Arabidopsis thaliana OX=3702 GN=CP1 PE=2 SV=1
Solyc06g051970.2	LOC101258661	2.16817	0.853968	0.691468	4.38217	--	--	Molecular Function: calcium ion binding (GO:0005509);;	K06268|9.7e-118|sly:101258661|K06268 serine/threonine-protein phosphatase 2B regulatory subunit | (RefSeq) calcineurin B-like protein 4	--	[T]	Signal transduction mechanisms	EF hand	Calcineurin B-like protein 4 OS=Arabidopsis thaliana OX=3702 GN=CBL4 PE=1 SV=3
Solyc08g074860.1	LOC104648988	1.01894	1.52763	4.46028	1.63503	[J]	Translation, ribosomal structure and biogenesis	Molecular Function: transcription factor activity, sequence-specific DNA binding (GO:0003700);; Molecular Function: translation initiation factor activity (GO:0003743);; Cellular Component: cytoplasm (GO:0005737);;	K03248|8.1e-230|sly:104648988|K03248 translation initiation factor 3 subunit G | (RefSeq) bZIP transcription factor 17-like	RNA transport (ko03013)	[J]	Translation, ribosomal structure and biogenesis	RNA recognition motif. (a.k.a. RRM, RBD, or RNP domain)	bZIP transcription factor 17 OS=Arabidopsis thaliana OX=3702 GN=BZIP17 PE=1 SV=2
Solyc02g081350.2	LOC107010994	1.76344	1.90828	0.521348	6.95941	[IQ]	Lipid transport and metabolism;; Secondary metabolites biosynthesis, transport and catabolism	Molecular Function: catalytic activity (GO:0003824);;	K23618|0.0e+00|spen:107010994|K23618 acyl-activating enzyme 11/12 [EC:6.2.1.2 6.2.1.-] | (RefSeq) butyrate--CoA ligase AAE11, peroxisomal-like	--	[I]	Lipid transport and metabolism	AMP-binding enzyme	Butyrate--CoA ligase AAE11, peroxisomal OS=Arabidopsis thaliana OX=3702 GN=AAE11 PE=1 SV=1
Solyc04g082410.2	LOC101258455	16.6696	36.7609	77.7327	37.5083	--	--	Cellular Component: ubiquitin ligase complex (GO:0000151);; Molecular Function: molecular_function (GO:0003674);; Molecular Function: binding (GO:0005488);; Molecular Function: protein binding (GO:0005515);; Cellular Component: cellular_component (GO:0005575);; Cellular Component: intracellular (GO:0005622);; Cellular Component: cell (GO:0005623);; Cellular Component: cytoplasm (GO:0005737);; Bio…	--	--	[R]	General function prediction only	F5/8 type C domain	BTB/POZ domain-containing protein At2g30600 OS=Arabidopsis thaliana OX=3702 GN=At2g30600/At2g30610 PE=2 SV=1
Solyc04g082420.2	LOC101258455	12.6724	21.7926	62.6009	31.4479	--	--	Molecular Function: protein binding (GO:0005515);;	K10523|2.6e-06|ats:109747895|K10523 speckle-type POZ protein | (RefSeq) LOC109747895; BTB/POZ and MATH domain-containing protein 1-like	--	[TR]	Signal transduction mechanisms;; General function prediction only	BTB/POZ domain	BTB/POZ domain-containing protein At2g30600 OS=Arabidopsis thaliana OX=3702 GN=At2g30600/At2g30610 PE=2 SV=1
Solyc07g005520.1	LOC101265936	2.09189	0.991291	0.502154	1.69276	--	--	Biological Process: protein homooligomerization (GO:0051260);;	K11253|1.7e-23|osa:9266481|K11253 histone H3 | (RefSeq) histone H3.2	--	[R]	General function prediction only	BTB/POZ domain	BTB/POZ domain-containing protein At2g24240 OS=Arabidopsis thaliana OX=3702 GN=At2g24240 PE=2 SV=1
Solyc04g079110.1	LOC101262109	5.9962	11.8154	12.9218	6.55514	--	--	Cellular Component: plasma membrane (GO:0005886);; Molecular Function: kinase inhibitor activity (GO:0019210);;	K14499|1.0e-139|sly:101262109|K14499 BRI1 kinase inhibitor 1 | (RefSeq) BRI1 kinase inhibitor 1	Plant hormone signal transduction (ko04075)	--	--	--	BRI1 kinase inhibitor 1 OS=Arabidopsis thaliana OX=3702 GN=BKI1 PE=1 SV=1
Solyc03g097570.2	LOC109119841	7.11534	0.56698	2.6659	6.9984	--	--	Cellular Component: plasma membrane (GO:0005886);; Biological Process: carbohydrate transport (GO:0008643);; Cellular Component: integral component of membrane (GO:0016021);;	K15382|1.9e-151|sly:109119841|K15382 solute carrier family 50 (sugar transporter) | (RefSeq) bidirectional sugar transporter N3-like	--	[R]	General function prediction only	Sugar efflux transporter for intercellular exchange	Bidirectional sugar transporter SWEET10 OS=Arabidopsis thaliana OX=3702 GN=SWEET10 PE=1 SV=1
Solyc07g042510.2	LOC101268009	1.60941	0.793121	3.79011	8.67826	[R]	General function prediction only	Cellular Component: integral component of membrane (GO:0016021);;	K24205|2.5e-77|nto:104103216|K24205 protein lifeguard | (RefSeq) BI1-like protein	--	[T]	Signal transduction mechanisms	Inhibitor of apoptosis-promoting Bax1	BI1-like protein OS=Arabidopsis thaliana OX=3702 GN=LFG5 PE=2 SV=1
Solyc06g073760.2	LOC101266643	1.93444	0.759848	0.207743	3.19391	[G]	Carbohydrate transport and metabolism	Molecular Function: hydrolase activity, hydrolyzing O-glycosyl compounds (GO:0004553);; Biological Process: carbohydrate metabolic process (GO:0005975);;	K05349|0.0e+00|sly:101266643|K05349 beta-glucosidase [EC:3.2.1.21] | (RefSeq) uncharacterized protein LOC101266643	Cyanoamino acid metabolism (ko00460);; Starch and sucrose metabolism (ko00500);; Phenylpropanoid biosynthesis (ko00940)	--	--	Glycosyl hydrolase family 3 N terminal domain	Beta-xylosidase/alpha-L-arabinofuranosidase 2 OS=Medicago sativa subsp. varia OX=36902 GN=Xyl2 PE=2 SV=1
Solyc01g104950.2	LOC543515	65.5041	70.3339	146.029	69.1445	[G]	Carbohydrate transport and metabolism	Molecular Function: hydrolase activity, hydrolyzing O-glycosyl compounds (GO:0004553);; Biological Process: carbohydrate metabolic process (GO:0005975);;	K15920|0.0e+00|sly:543515|K15920 xylan 1,4-beta-xylosidase [EC:3.2.1.37] | (RefSeq) beta-D-xylosidase 2 precursor	Amino sugar and nucleotide sugar metabolism (ko00520)	--	--	Glycosyl hydrolase family 3 C-terminal domain	Beta-xylosidase/alpha-L-arabinofuranosidase 2 OS=Medicago sativa subsp. varia OX=36902 GN=Xyl2 PE=2 SV=1
Solyc04g080840.1	LOC101245759	0.00147367	0.00936767	1.63624	9.24601	[G]	Carbohydrate transport and metabolism	Molecular Function: beta-galactosidase activity (GO:0004565);; Biological Process: carbohydrate metabolic process (GO:0005975);; Cellular Component: integral component of membrane (GO:0016021);;	K12309|1.5e-279|ath:AT3G52840|K12309 beta-galactosidase [EC:3.2.1.23] | (RefSeq) BGAL2; beta-galactosidase 2	Galactose metabolism (ko00052);; Other glycan degradation (ko00511);; Glycosaminoglycan degradation (ko00531);; Sphingolipid metabolism (ko00600);; Glycosphingolipid biosynthesis - ganglio series (ko00604)	[G]	Carbohydrate transport and metabolism	Glycosyl hydrolases family 35	Beta-galactosidase 5 OS=Arabidopsis thaliana OX=3702 GN=BGAL5 PE=2 SV=1
Solyc01g110000.2	LOC104645427	16.8023	20.5959	51.6219	25.5138	[G]	Carbohydrate transport and metabolism	Molecular Function: beta-galactosidase activity (GO:0004565);; Biological Process: carbohydrate metabolic process (GO:0005975);;	K12309|6.2e-273|ath:AT3G52840|K12309 beta-galactosidase [EC:3.2.1.23] | (RefSeq) BGAL2; beta-galactosidase 2	Galactose metabolism (ko00052);; Other glycan degradation (ko00511);; Glycosaminoglycan degradation (ko00531);; Sphingolipid metabolism (ko00600);; Glycosphingolipid biosynthesis - ganglio series (ko00604)	[G]	Carbohydrate transport and metabolism	Glycosyl hydrolases family 35	Beta-galactosidase 3 OS=Arabidopsis thaliana OX=3702 GN=BGAL3 PE=2 SV=1
Solyc10g083290.1	Wiv-1	14.2855	4.11201	4.86455	70.2404	[G]	Carbohydrate transport and metabolism	Molecular Function: hydrolase activity, hydrolyzing O-glycosyl compounds (GO:0004553);; Biological Process: carbohydrate metabolic process (GO:0005975);;	K01193|0.0e+00|sly:543502|K01193 beta-fructofuranosidase [EC:3.2.1.26] | (RefSeq) Wiv-1; acid invertase	Galactose metabolism (ko00052);; Starch and sucrose metabolism (ko00500)	[G]	Carbohydrate transport and metabolism	Glycosyl hydrolases family 32 N-terminal domain	Beta-fructofuranosidase, insoluble isoenzyme 1 OS=Daucus carota OX=4039 GN=INV1 PE=1 SV=1
Solyc03g071850.1	LOC101263292	0.505156	0.438862	1.08484	4.77284	--	--	Molecular Function: UDP-glycosyltransferase activity (GO:0008194);;	K13080|1.7e-111|vvi:100244875|K13080 flavanone 7-O-glucoside 2''-O-beta-L-rhamnosyltransferase [EC:2.4.1.236] | (RefSeq) flavanone 7-O-glucoside 2''-O-beta-L-rhamnosyltransferase	Flavonoid biosynthesis (ko00941);; Flavone and flavonol biosynthesis (ko00944)	[GC]	Carbohydrate transport and metabolism;; Energy production and conversion	UDP-glucoronosyl and UDP-glucosyl transferase	Beta-D-glucosyl crocetin beta-1,6-glucosyltransferase OS=Gardenia jasminoides OX=114476 GN=UGT94E5 PE=1 SV=1
Solyc11g007460.1	LOC101249600	0.891222	0.158811	0.0744767	1.45258	[G]	Carbohydrate transport and metabolism	Molecular Function: UDP-glycosyltransferase activity (GO:0008194);;	K13080|1.1e-107|vvi:100244875|K13080 flavanone 7-O-glucoside 2''-O-beta-L-rhamnosyltransferase [EC:2.4.1.236] | (RefSeq) flavanone 7-O-glucoside 2''-O-beta-L-rhamnosyltransferase	Flavonoid biosynthesis (ko00941);; Flavone and flavonol biosynthesis (ko00944)	[GC]	Carbohydrate transport and metabolism;; Energy production and conversion	UDP-glucoronosyl and UDP-glucosyl transferase	Beta-D-glucosyl crocetin beta-1,6-glucosyltransferase OS=Gardenia jasminoides OX=114476 GN=UGT94E5 PE=1 SV=1
Solyc06g074370.1	LOC101250703	13.3266	13.9329	5.78458	2.34536	--	--	Cellular Component: Golgi apparatus (GO:0005794);; Biological Process: protein glycosylation (GO:0006486);; Molecular Function: sialyltransferase activity (GO:0008373);; Cellular Component: integral component of membrane (GO:0016021);;	K00786|3.0e-226|sly:101250703|K00786 beta-1,6-galactosyltransferase [EC:2.4.1.-] | (RefSeq) beta-1,6-galactosyltransferase GALT29A	--	[G]	Carbohydrate transport and metabolism	Glycosyltransferase family 29 (sialyltransferase)	Beta-1,6-galactosyltransferase GALT29A OS=Arabidopsis thaliana OX=3702 GN=GALT29A PE=1 SV=1
Solyc03g005990.2	LOC101246895	9.4118	9.46184	21.6684	46.7678	--	--	Molecular Function: transcription factor activity, sequence-specific DNA binding (GO:0003700);; Biological Process: transcription, DNA-templated (GO:0006351);; Biological Process: brassinosteroid mediated signaling pathway (GO:0009742);;	K14503|3.1e-59|nnu:104595761|K14503 brassinosteroid resistant 1/2 | (RefSeq) BES1/BZR1 homolog protein 2	Plant hormone signal transduction (ko04075)	--	--	BES1/BZR1 plant transcription factor, N-terminal	BES1/BZR1 homolog protein 4 OS=Arabidopsis thaliana OX=3702 GN=BEH4 PE=1 SV=1
Solyc02g070110.1	LOC101263972	1.12922	0.0192507	0.0109803	1.55173	[C]	Energy production and conversion	Molecular Function: oxidoreductase activity (GO:0016491);; Molecular Function: FAD binding (GO:0071949);;	K22395|3.6e-270|cann:107859065|K22395 cinnamyl-alcohol dehydrogenase [EC:1.1.1.195] | (RefSeq) cannabidiolic acid synthase-like	Phenylpropanoid biosynthesis (ko00940)	--	--	FAD binding domain	Berberine bridge enzyme-like 28 OS=Arabidopsis thaliana OX=3702 GN=At5g44440 PE=1 SV=1
Solyc06g065060.1	LOC101254908	5.53506	0.258862	0.00573333	14.1842	[C]	Energy production and conversion	Molecular Function: oxidoreductase activity (GO:0016491);; Molecular Function: FAD binding (GO:0071949);;	K22395|8.2e-182|nsy:104227327|K22395 cinnamyl-alcohol dehydrogenase [EC:1.1.1.195] | (RefSeq) cannabidiolic acid synthase-like	Phenylpropanoid biosynthesis (ko00940)	--	--	FAD binding domain	Berberine bridge enzyme-like 28 OS=Arabidopsis thaliana OX=3702 GN=At5g44440 PE=1 SV=1
Solyc02g079440.1	LOC101246685	0.269333	0.643728	2.95166	6.41583	[C]	Energy production and conversion	Molecular Function: oxidoreductase activity (GO:0016491);; Molecular Function: FAD binding (GO:0071949);;	K22395|2.6e-143|hbr:110646559|K22395 cinnamyl-alcohol dehydrogenase [EC:1.1.1.195] | (RefSeq) berberine bridge enzyme-like 13	Phenylpropanoid biosynthesis (ko00940)	--	--	FAD binding domain	Berberine bridge enzyme-like 22 OS=Arabidopsis thaliana OX=3702 GN=FAD-OXR PE=2 SV=1
Solyc07g049660.2	LOC101262227	97.0391	52.1898	41.1892	426.728	--	--	Molecular Function: transferase activity, transferring acyl groups other than amino-acyl groups (GO:0016747);;	K19861|4.7e-274|sly:101262227|K19861 benzyl alcohol O-benzoyltransferase [EC:2.3.1.196 2.3.1.232] | (RefSeq) benzyl alcohol O-benzoyltransferase	--	--	--	Transferase family	Benzyl alcohol O-benzoyltransferase OS=Nicotiana tabacum OX=4097 GN=HSR201 PE=1 SV=1
Solyc01g080800.2	LOC101249488	6.66151	8.69134	2.86522	17.0131	--	--	--	--	--	--	--	Peptidase of plants and bacteria	Basic secretory protease (Fragments) OS=Boswellia serrata OX=613112 PE=1 SV=1
Solyc01g106620.2	LOC100191111	17.3252	5.52387	2.14793	28.8317	[S]	Function unknown	Cellular Component: extracellular space (GO:0005615);;	K13449|2.0e-108|sly:100191111|K13449 pathogenesis-related protein 1 | (RefSeq) PR1 protein precursor	MAPK signaling pathway - plant (ko04016);; Plant hormone signal transduction (ko04075);; Plant-pathogen interaction (ko04626)	[S]	Function unknown	Cysteine-rich secretory protein family	Basic form of pathogenesis-related protein 1 OS=Nicotiana tabacum OX=4097 PE=3 SV=1
Solyc10g055810.1	CHI9	88.6949	31.9823	38.0553	101.801	[G]	Carbohydrate transport and metabolism	Molecular Function: chitinase activity (GO:0004568);; Biological Process: carbohydrate metabolic process (GO:0005975);; Biological Process: chitin catabolic process (GO:0006032);; Molecular Function: chitin binding (GO:0008061);; Biological Process: cell wall macromolecule catabolic process (GO:0016998);;	K20547|9.9e-199|sly:544148|K20547 basic endochitinase B [EC:3.2.1.14] | (RefSeq) CHI9; basic 30 kDa endochitinase precursor	Amino sugar and nucleotide sugar metabolism (ko00520);; MAPK signaling pathway - plant (ko04016)	[R]	General function prediction only	Chitinase class I	Basic 30 kDa endochitinase OS=Solanum lycopersicum OX=4081 GN=CHI9 PE=1 SV=1
Solyc05g052670.1	LOC101256185	24.2163	0.408784	4.60015	51.2722	--	--	Molecular Function: transferase activity, transferring acyl groups other than amino-acyl groups (GO:0016747);;	K19747|2.3e-68|nnu:104610631|K19747 BAHD acyltransferase [EC:2.3.1.-] | (RefSeq) BAHD acyltransferase DCR	--	--	--	Transferase family	BAHD acyltransferase DCR OS=Arabidopsis thaliana OX=3702 GN=DCR PE=2 SV=1
Solyc05g052680.1	LOC101255889	4.50473	0.111241	0.013495	2.36319	--	--	Molecular Function: transferase activity, transferring acyl groups other than amino-acyl groups (GO:0016747);;	K19747|1.2e-69|nnu:104610631|K19747 BAHD acyltransferase [EC:2.3.1.-] | (RefSeq) BAHD acyltransferase DCR	--	--	--	Transferase family	BAHD acyltransferase DCR OS=Arabidopsis thaliana OX=3702 GN=DCR PE=2 SV=1
Solyc10g084170.1	LOC101250069	19.9617	1.74574	0.963174	15.8103	--	--	Molecular Function: chaperone binding (GO:0051087);;	--	--	--	--	BAG domain	BAG family molecular chaperone regulator 5, mitochondrial OS=Arabidopsis thaliana OX=3702 GN=BAG5 PE=1 SV=1
Solyc06g072430.1	LOC104648101	33.7586	11.4462	2.98594	11.0069	--	--	Molecular Function: chaperone binding (GO:0051087);;	--	--	--	--	BAG domain	BAG family molecular chaperone regulator 5, mitochondrial OS=Arabidopsis thaliana OX=3702 GN=BAG5 PE=1 SV=1
Solyc07g054630.2	LOC101259764	0.574806	0.298565	1.3303	0.195341	--	--	Molecular Function: DNA binding (GO:0003677);; Cellular Component: nucleus (GO:0005634);;	--	--	--	--	B3 DNA binding domain	B3 domain-containing transcription factor VRN1 OS=Arabidopsis thaliana OX=3702 GN=VRN1 PE=1 SV=1
Solyc04g053010.1	LOC101253080	0.768853	0.553605	3.33351	1.27374	--	--	Biological Process: response to auxin (GO:0009733);;	K14488|4.4e-08|nsy:104221325|K14488 SAUR family protein | (RefSeq) auxin-induced protein 15A	Plant hormone signal transduction (ko04075)	--	--	Auxin responsive protein	Auxin-responsive protein SAUR63 OS=Arabidopsis thaliana OX=3702 GN=SAUR63 PE=2 SV=1
Solyc03g082530.1	--	1.76587	1.66977	12.6038	28.1134	--	--	Biological Process: response to auxin (GO:0009733);;	K14488|7.4e-38|nsy:104213752|K14488 SAUR family protein | (RefSeq) auxin-induced protein 6B-like	Plant hormone signal transduction (ko04075)	--	--	Auxin responsive protein	Auxin-responsive protein SAUR32 OS=Arabidopsis thaliana OX=3702 GN=SAUR32 PE=2 SV=1
Solyc06g053840.2	IAA4	27.9036	32.3586	80.3011	34.5762	--	--	Cellular Component: nucleus (GO:0005634);; Biological Process: regulation of transcription, DNA-templated (GO:0006355);; Biological Process: auxin-activated signaling pathway (GO:0009734);;	K14484|9.0e-107|sly:101255303|K14484 auxin-responsive protein IAA | (RefSeq) IAA4; auxin-responsive protein IAA4	Plant hormone signal transduction (ko04075)	--	--	AUX/IAA family	Auxin-responsive protein IAA4 OS=Arabidopsis thaliana OX=3702 GN=IAA4 PE=1 SV=2
Solyc08g021820.2	IAA29	6.05631	0.696063	1.08351	3.25564	--	--	Cellular Component: nucleus (GO:0005634);; Biological Process: regulation of transcription, DNA-templated (GO:0006355);; Biological Process: auxin-activated signaling pathway (GO:0009734);;	K14484|2.2e-128|sly:101055553|K14484 auxin-responsive protein IAA | (RefSeq) IAA29	Plant hormone signal transduction (ko04075)	--	--	AUX/IAA family	Auxin-responsive protein IAA29 OS=Arabidopsis thaliana OX=3702 GN=IAA29 PE=1 SV=2
Solyc09g090910.1	IAA13	1.4375	1.45921	3.17443	0.96246	--	--	Cellular Component: nucleus (GO:0005634);; Biological Process: regulation of transcription, DNA-templated (GO:0006355);; Biological Process: auxin-activated signaling pathway (GO:0009734);;	K14484|3.2e-145|spen:107029640|K14484 auxin-responsive protein IAA | (RefSeq) auxin-responsive protein IAA13	Plant hormone signal transduction (ko04075)	--	--	AUX/IAA family	Auxin-responsive protein IAA13 OS=Arabidopsis thaliana OX=3702 GN=IAA13 PE=1 SV=2
Solyc03g120380.2	IAA19	1.61369	1.3312	3.76457	0.45951	--	--	Cellular Component: nucleus (GO:0005634);; Biological Process: regulation of transcription, DNA-templated (GO:0006355);; Biological Process: auxin-activated signaling pathway (GO:0009734);;	K14484|1.1e-101|sly:101055549|K14484 auxin-responsive protein IAA | (RefSeq) IAA19	Plant hormone signal transduction (ko04075)	--	--	AUX/IAA family	Auxin-induced protein AUX22 OS=Glycine max OX=3847 GN=AUX22 PE=2 SV=1
Solyc06g084070.2	IAA2	0.839596	0.295655	3.61195	1.48086	--	--	Cellular Component: nucleus (GO:0005634);; Biological Process: regulation of transcription, DNA-templated (GO:0006355);; Biological Process: auxin-activated signaling pathway (GO:0009734);;	K14484|4.5e-88|sly:101055542|K14484 auxin-responsive protein IAA | (RefSeq) IAA2	Plant hormone signal transduction (ko04075)	--	--	AUX/IAA family	Auxin-induced protein 22D OS=Vigna radiata var. radiata OX=3916 GN=AUX22D PE=2 SV=1
Solyc07g045160.2	LOC101268121	10.0376	4.28507	4.87629	21.3896	[G]	Carbohydrate transport and metabolism	Molecular Function: 6-phosphofructokinase activity (GO:0003872);; Molecular Function: ATP binding (GO:0005524);; Cellular Component: cytoplasm (GO:0005737);; Biological Process: fructose 6-phosphate metabolic process (GO:0006002);; Molecular Function: metal ion binding (GO:0046872);;	K00850|2.3e-287|sly:101268121|K00850 6-phosphofructokinase 1 [EC:2.7.1.11] | (RefSeq) ATP-dependent 6-phosphofructokinase 6 isoform X1	Glycolysis / Gluconeogenesis (ko00010);; Pentose phosphate pathway (ko00030);; Fructose and mannose metabolism (ko00051);; Galactose metabolism (ko00052);; Carbon metabolism (ko01200);; Biosynthesis of amino acids (ko01230);; RNA degradation (ko03018)	[G]	Carbohydrate transport and metabolism	Phosphofructokinase	ATP-dependent 6-phosphofructokinase 3 OS=Arabidopsis thaliana OX=3702 GN=PFK3 PE=1 SV=1
Solyc03g007150.2	LOC101247787	1.33398	1.04899	0.493488	2.0285	--	--	Molecular Function: AT DNA binding (GO:0003680);; Cellular Component: nucleus (GO:0005634);;	--	--	--	--	Plants and Prokaryotes Conserved (PCC) domain	AT-hook motif nuclear-localized protein 6 OS=Arabidopsis thaliana OX=3702 GN=AHL6 PE=2 SV=1
Solyc05g016310.1	LOC101257664	4.65121	1.85469	1.07915	8.67642	--	--	Molecular Function: aspartic-type endopeptidase activity (GO:0004190);;	K22683|1.5e-311|sly:101257664|K22683 aspartyl protease family protein [EC:3.4.23.-] | (RefSeq) aspartyl protease family protein 2	--	[O]	Posttranslational modification, protein turnover, chaperones	Xylanase inhibitor N-terminal	Aspartyl protease family protein 2 OS=Arabidopsis thaliana OX=3702 GN=APF2 PE=2 SV=1
Solyc02g083460.2	LOC101268338	82.1817	17.2187	25.7375	335.696	--	--	Molecular Function: aspartic-type endopeptidase activity (GO:0004190);; Cellular Component: integral component of membrane (GO:0016021);;	K01381|2.8e-28|gab:108463302|K01381 saccharopepsin [EC:3.4.23.25] | (RefSeq) aspartic proteinase CDR1-like	--	[O]	Posttranslational modification, protein turnover, chaperones	Xylanase inhibitor N-terminal	Aspartyl protease family protein 1 OS=Arabidopsis thaliana OX=3702 GN=APF1 PE=2 SV=1
Solyc08g068870.2	LOC101244399	22.6752	10.5832	7.6543	145.166	--	--	Molecular Function: aspartic-type endopeptidase activity (GO:0004190);;	K22683|5.8e-40|bna:106360916|K22683 aspartyl protease family protein [EC:3.4.23.-] | (RefSeq) protein ASPARTIC PROTEASE IN GUARD CELL 1	--	[O]	Posttranslational modification, protein turnover, chaperones	Eukaryotic aspartyl protease	Aspartyl protease AED1 OS=Arabidopsis thaliana OX=3702 GN=AED1 PE=2 SV=1
Solyc08g068860.2	LOC101244101	11.9658	5.409	4.78721	14.0924	--	--	Molecular Function: aspartic-type endopeptidase activity (GO:0004190);;	K22683|3.5e-37|lja:Lj0g3v0316769.1|K22683 aspartyl protease family protein [EC:3.4.23.-] | (RefSeq) Lj0g3v0316769.1; -	--	[O]	Posttranslational modification, protein turnover, chaperones	Eukaryotic aspartyl protease	Aspartic proteinase nepenthesin-2 OS=Nepenthes gracilis OX=150966 GN=nep2 PE=1 SV=1
Solyc09g011870.1	LOC101259361	17.7419	1.21759	6.26866	159.149	[E]	Amino acid transport and metabolism	Molecular Function: prephenate dehydrogenase (NADP+) activity (GO:0004665);; Biological Process: tyrosine biosynthetic process (GO:0006571);; Molecular Function: prephenate dehydrogenase (NAD+) activity (GO:0008977);;	K15227|1.2e-203|sly:101259361|K15227 arogenate dehydrogenase (NADP+), plant [EC:1.3.1.78] | (RefSeq) arogenate dehydrogenase 2, chloroplastic-like	Phenylalanine, tyrosine and tryptophan biosynthesis (ko00400);; Biosynthesis of amino acids (ko01230)	[E]	Amino acid transport and metabolism	Prephenate dehydrogenase	Arogenate dehydrogenase 2, chloroplastic OS=Arabidopsis thaliana OX=3702 GN=TYRAAT2 PE=1 SV=1
Solyc06g050630.2	LOC101264432	5.29364	2.56027	21.901	53.8987	[E]	Amino acid transport and metabolism	Molecular Function: prephenate dehydrogenase (NADP+) activity (GO:0004665);; Biological Process: tyrosine biosynthetic process (GO:0006571);; Molecular Function: prephenate dehydrogenase (NAD+) activity (GO:0008977);; Molecular Function: arogenate dehydrogenase (NADP+) activity (GO:0033730);;	K15227|2.4e-153|sly:101264432|K15227 arogenate dehydrogenase (NADP+), plant [EC:1.3.1.78] | (RefSeq) arogenate dehydrogenase 1, chloroplastic	Phenylalanine, tyrosine and tryptophan biosynthesis (ko00400);; Biosynthesis of amino acids (ko01230)	[E]	Amino acid transport and metabolism	Prephenate dehydrogenase	Arogenate dehydrogenase 1, chloroplastic OS=Arabidopsis thaliana OX=3702 GN=TYRAAT1 PE=1 SV=1
Solyc06g074530.1	LOC101247331	66.5413	19.2321	163.552	571.751	[E]	Amino acid transport and metabolism	Molecular Function: prephenate dehydratase activity (GO:0004664);; Biological Process: L-phenylalanine biosynthetic process (GO:0009094);; Cellular Component: chloroplast stroma (GO:0009570);; Molecular Function: arogenate dehydratase activity (GO:0047769);;	K05359|2.9e-246|sly:101247331|K05359 arogenate/prephenate dehydratase [EC:4.2.1.91 4.2.1.51] | (RefSeq) arogenate dehydratase/prephenate dehydratase 6, chloroplastic-like	Phenylalanine, tyrosine and tryptophan biosynthesis (ko00400);; Biosynthesis of amino acids (ko01230)	[E]	Amino acid transport and metabolism	Prephenate dehydratase	Arogenate dehydratase 3, chloroplastic OS=Arabidopsis thaliana OX=3702 GN=ADT3 PE=1 SV=1
Solyc10g054440.1	adc1	184.088	73.4295	444.361	1079.09	[E]	Amino acid transport and metabolism	Biological Process: arginine catabolic process (GO:0006527);; Biological Process: spermidine biosynthetic process (GO:0008295);; Molecular Function: arginine decarboxylase activity (GO:0008792);; Biological Process: putrescine biosynthetic process from arginine (GO:0033388);;	K01583|0.0e+00|sly:543807|K01583 arginine decarboxylase [EC:4.1.1.19] | (RefSeq) adc1; arginine decarboxylase	Arginine and proline metabolism (ko00330)	--	--	Pyridoxal-dependent decarboxylase, pyridoxal binding domain	Arginine decarboxylase 2 OS=Arabidopsis thaliana OX=3702 GN=ADC2 PE=1 SV=1
Solyc08g066840.2	--	79.5513	54.1349	38.4816	15.312	[G]	Carbohydrate transport and metabolism	Molecular Function: channel activity (GO:0015267);; Cellular Component: integral component of membrane (GO:0016021);;	K09873|2.2e-137|sly:101259178|K09873 aquaporin TIP | (RefSeq) aquaporin TIP4-1	--	[G]	Carbohydrate transport and metabolism	Major intrinsic protein	Aquaporin TIP4-1 OS=Arabidopsis thaliana OX=3702 GN=TIP4-1 PE=2 SV=1
Solyc04g007000.1	LOC101259430	2.816	1.89424	11.4142	25.3719	--	--	Molecular Function: DNA binding (GO:0003677);; Molecular Function: transcription factor activity, sequence-specific DNA binding (GO:0003700);; Cellular Component: nucleus (GO:0005634);;	K09287|1.2e-208|sly:101259430|K09287 RAV-like factor | (RefSeq) AP2/ERF and B3 domain-containing transcription factor RAV1	--	--	--	B3 DNA binding domain	AP2/ERF and B3 domain-containing transcription factor RAV1 OS=Arabidopsis thaliana OX=3702 GN=RAV1 PE=1 SV=1
Solyc02g063000.2	LOC101261193	9.98857	15.7022	2.33137	6.02677	--	--	Molecular Function: UDP-glycosyltransferase activity (GO:0008194);;	K12356|4.9e-271|sly:101261193|K12356 coniferyl-alcohol glucosyltransferase [EC:2.4.1.111] | (RefSeq) anthocyanidin 3-O-glucosyltransferase 5	Phenylpropanoid biosynthesis (ko00940)	[GC]	Carbohydrate transport and metabolism;; Energy production and conversion	UDP-glucoronosyl and UDP-glucosyl transferase	Anthocyanidin 3-O-glucosyltransferase 5 OS=Manihot esculenta OX=3983 GN=GT5 PE=2 SV=1
Solyc02g068670.1	LOC101246690	1.4084	0.322796	0.0549717	7.24243	--	--	Cellular Component: integral component of membrane (GO:0016021);;	K20890|6.0e-58|oeu:111370894|K20890 xylan alpha-glucuronosyltransferase [EC:2.4.1.-] | (RefSeq) UDP-glucuronate:xylan alpha-glucuronosyltransferase 1-like	--	[R]	General function prediction only	Domain of unknown function	Ankyrin repeat-containing protein ITN1 OS=Arabidopsis thaliana OX=3702 GN=ITN1 PE=1 SV=1
Solyc10g076480.1	LOC101246876	41.0482	2.09626	6.17861	90.555	[P]	Inorganic ion transport and metabolism	Cellular Component: integral component of plasma membrane (GO:0005887);; Molecular Function: ammonium transmembrane transporter activity (GO:0008519);;	K03320|4.8e-282|sly:101246876|K03320 ammonium transporter, Amt family | (RefSeq) ammonium transporter 2	--	[P]	Inorganic ion transport and metabolism	Ammonium Transporter Family	Ammonium transporter 2 OS=Arabidopsis thaliana OX=3702 GN=AMT2 PE=1 SV=2
Solyc03g013160.2	LOC101262784	4.53911	4.16076	20.0134	9.61199	--	--	Cellular Component: integral component of membrane (GO:0016021);;	K15015|3.3e-234|sly:101262784|K15015 solute carrier family 32 (vesicular inhibitory amino acid transporter) | (RefSeq) amino acid transporter AVT1I	--	[E]	Amino acid transport and metabolism	Transmembrane amino acid transporter protein	Amino acid transporter AVT1J OS=Arabidopsis thaliana OX=3702 GN=AVT1J PE=2 SV=1
Solyc04g077050.2	LOC101245454	89.6003	39.72	32.127	117.988	--	--	Cellular Component: integral component of membrane (GO:0016021);;	K14209|2.8e-11|soe:110791038|K14209 solute carrier family 36 (proton-coupled amino acid transporter) | (RefSeq) amino acid transporter AVT3C-like	--	[E]	Amino acid transport and metabolism	Transmembrane amino acid transporter protein	Amino acid permease 6 OS=Arabidopsis thaliana OX=3702 GN=AAP6 PE=1 SV=1
Solyc02g087070.2	LOC543895	0.757273	0	0.119803	1.5659	[Q]	Secondary metabolites biosynthesis, transport and catabolism	Molecular Function: peroxidase activity (GO:0004601);; Biological Process: response to oxidative stress (GO:0006979);; Molecular Function: heme binding (GO:0020037);;	K10529|0.0e+00|sly:543895|K10529 alpha-dioxygenase [EC:1.14.99.-] | (RefSeq) alpha-DOX1	alpha-Linolenic acid metabolism (ko00592)	[R]	General function prediction only	Animal haem peroxidase	Alpha-dioxygenase 1 OS=Arabidopsis thaliana OX=3702 GN=DOX1 PE=1 SV=1
Solyc05g005700.2	ADH2B7d	3.15304	1.35444	1.32132	4.43113	[C]	Energy production and conversion	Molecular Function: oxidoreductase activity, acting on the aldehyde or oxo group of donors, NAD or NADP as acceptor (GO:0016620);;	K00128|9.3e-311|sly:101254485|K00128 aldehyde dehydrogenase (NAD+) [EC:1.2.1.3] | (RefSeq) SlADH2B7d; aldehyde dehydrogenase family 2 member B7d	Glycolysis / Gluconeogenesis (ko00010);; Ascorbate and aldarate metabolism (ko00053);; Fatty acid degradation (ko00071);; Valine, leucine and isoleucine degradation (ko00280);; Lysine degradation (ko00310);; Arginine and proline metabolism (ko00330);; Histidine metabolism (ko00340);; Tryptophan metabolism (ko00380);; beta-Alanine metabolism (ko00410);; Glycerolipid metabolism (ko00561);; Pyruvate…	[C]	Energy production and conversion	Aldehyde dehydrogenase family	Aldehyde dehydrogenase family 2 member B7, mitochondrial OS=Arabidopsis thaliana OX=3702 GN=ALDH2B7 PE=1 SV=2
Solyc06g063090.2	LOC101260239	18.7559	8.02556	7.54045	28.6999	[E]	Amino acid transport and metabolism	Molecular Function: transaminase activity (GO:0008483);; Biological Process: biosynthetic process (GO:0009058);; Molecular Function: pyridoxal phosphate binding (GO:0030170);;	K00814|1.5e-308|sly:101260239|K00814 alanine transaminase [EC:2.6.1.2] | (RefSeq) alanine aminotransferase 2	Arginine biosynthesis (ko00220);; Alanine, aspartate and glutamate metabolism (ko00250);; Carbon fixation in photosynthetic organisms (ko00710);; Carbon metabolism (ko01200);; 2-Oxocarboxylic acid metabolism (ko01210);; Biosynthesis of amino acids (ko01230)	[E]	Amino acid transport and metabolism	Aminotransferase class I and II	Alanine aminotransferase 2, mitochondrial OS=Arabidopsis thaliana OX=3702 GN=ALAAT2 PE=1 SV=1
Solyc07g053830.2	LOC101247934	13.7347	7.49246	6.77617	15.9833	--	--	Molecular Function: ATP transmembrane transporter activity (GO:0005347);; Cellular Component: mitochondrial inner membrane (GO:0005743);; Cellular Component: integral component of membrane (GO:0016021);;	K05863|1.6e-219|sly:101247934|K05863 solute carrier family 25 (mitochondrial adenine nucleotide translocator), member 4/5/6/31 | (RefSeq) ADP,ATP carrier protein 1, mitochondrial	--	[C]	Energy production and conversion	Mitochondrial carrier protein	ADP,ATP carrier protein 3, mitochondrial OS=Arabidopsis thaliana OX=3702 GN=AAC3 PE=1 SV=1
Solyc08g063090.2	LOC101257882	38.0348	31.8459	81.3227	36.0435	[I]	Lipid transport and metabolism	Biological Process: lipid metabolic process (GO:0006629);; Cellular Component: integral component of membrane (GO:0016021);; Molecular Function: oxidoreductase activity (GO:0016491);;	K21737|6.3e-243|sly:101257882|K21737 acyl-lipid Delta6-acetylenase / acyl-lipid (9-3)-desaturase [EC:1.14.19.38 1.14.19.47] | (RefSeq) acyl-lipid (9-3)-desaturase	--	[I]	Lipid transport and metabolism	Fatty acid desaturase	Acyl-lipid (9-3)-desaturase OS=Borago officinalis OX=13363 PE=1 SV=1
Solyc11g012240.1	--	3.95739	3.47905	0.953399	2.55945	--	--	Molecular Function: O-acyltransferase activity (GO:0008374);; Cellular Component: integral component of membrane (GO:0016021);;	--	--	--	--	Membrane bound O-acyl transferase family	Acyl-CoA--sterol O-acyltransferase 1 OS=Arabidopsis thaliana OX=3702 GN=ASAT1 PE=1 SV=1
Solyc11g065990.1	LOC107003325	1.01355	1.21919	0.392624	1.10237	[Z]	Cytoskeleton	Molecular Function: ATP binding (GO:0005524);; Cellular Component: cytoplasm (GO:0005737);; Cellular Component: cytoskeleton (GO:0005856);;	K10355|2.5e-217|spen:107003325|K10355 actin, other eukaryote | (RefSeq) actin-97-like	--	[Z]	Cytoskeleton	Actin	Actin-97 OS=Solanum tuberosum OX=4113 GN=AC97 PE=3 SV=1
Solyc12g096770.1	LOC101248087	10.5501	19.5269	34.0021	14.9989	--	--	Molecular Function: transferase activity, transferring acyl groups other than amino-acyl groups (GO:0016747);;	K13065|6.1e-199|cann:107851795|K13065 shikimate O-hydroxycinnamoyltransferase [EC:2.3.1.133] | (RefSeq) vinorine synthase-like	Phenylpropanoid biosynthesis (ko00940);; Flavonoid biosynthesis (ko00941);; Stilbenoid, diarylheptanoid and gingerol biosynthesis (ko00945)	--	--	Transferase family	Acetyl-CoA-benzylalcohol acetyltransferase OS=Clarkia breweri OX=36903 GN=BEAT PE=1 SV=1
Solyc04g071600.2	LOC101247814	4.77171	0.218836	0	6.45396	--	--	Biological Process: response to acid chemical (GO:0001101);; Molecular Function: molecular_function (GO:0003674);; Molecular Function: binding (GO:0005488);; Molecular Function: protein binding (GO:0005515);; Cellular Component: cellular_component (GO:0005575);; Cellular Component: intracellular (GO:0005622);; Cellular Component: cell (GO:0005623);; Cellular Component: nucleus (GO:0005634);; Biol…	--	--	--	--	ABA/WDS induced protein	Abscisic stress-ripening protein 3 OS=Solanum lycopersicum OX=4081 GN=ASR3 PE=3 SV=2
Solyc04g071150.2	LOC101263406	0.63572	1.50535	1.84719	0.430886	[QV]	Secondary metabolites biosynthesis, transport and catabolism;; Defense mechanisms	Molecular Function: monooxygenase activity (GO:0004497);; Molecular Function: iron ion binding (GO:0005506);; Cellular Component: integral component of membrane (GO:0016021);; Molecular Function: oxidoreductase activity, acting on paired donors, with incorporation or reduction of molecular oxygen (GO:0016705);; Molecular Function: heme binding (GO:0020037);;	K07437|8.9e-87|qsu:112035144|K07437 cytochrome P450 family 26 subfamily A | (RefSeq) cytochrome P450 90A1-like	--	[QI]	Secondary metabolites biosynthesis, transport and catabolism;; Lipid transport and metabolism	Cytochrome P450	Abscisic acid 8'-hydroxylase 3 OS=Arabidopsis thaliana OX=3702 GN=CYP707A3 PE=1 SV=1
Solyc07g065320.2	ABCC5	64.7792	17.9901	17.2501	177.178	[V]	Defense mechanisms	Molecular Function: ATP binding (GO:0005524);; Cellular Component: integral component of membrane (GO:0016021);; Molecular Function: ATPase activity (GO:0016887);; Molecular Function: ATPase activity, coupled to transmembrane movement of substances (GO:0042626);;	K05666|0.0e+00|mesc:110610975|K05666 ATP-binding cassette, subfamily C (CFTR/MRP), member 2 | (RefSeq) ABC transporter C family member 3-like	ABC transporters (ko02010)	[Q]	Secondary metabolites biosynthesis, transport and catabolism	ABC transporter transmembrane region	ABC transporter C family member 3 OS=Arabidopsis thaliana OX=3702 GN=ABCC3 PE=1 SV=1
Solyc06g009290.2	ABCB9	55.5974	4.46235	4.69977	158.301	[V]	Defense mechanisms	Molecular Function: ATP binding (GO:0005524);; Cellular Component: integral component of membrane (GO:0016021);; Molecular Function: ATPase activity (GO:0016887);; Molecular Function: ATPase activity, coupled to transmembrane movement of substances (GO:0042626);;	K05658|0.0e+00|sly:101262724|K05658 ATP-binding cassette, subfamily B (MDR/TAP), member 1 [EC:7.6.2.2] | (RefSeq) ABC transporter B family member 21	ABC transporters (ko02010)	[Q]	Secondary metabolites biosynthesis, transport and catabolism	ABC transporter transmembrane region	ABC transporter B family member 11 OS=Arabidopsis thaliana OX=3702 GN=ABCB11 PE=2 SV=1
Solyc12g055810.1	LOC101249898	0.259512	0.850973	1.85674	0.469049	[MDT]	Cell wall/membrane/envelope biogenesis;; Cell cycle control, cell division, chromosome partitioning;; Signal transduction mechanisms	Molecular Function: ATP binding (GO:0005524);;	K08900|2.5e-98|ccav:112515720|K08900 mitochondrial chaperone BCS1 | (RefSeq) AAA-ATPase ASD, mitochondrial-like	--	[O]	Posttranslational modification, protein turnover, chaperones	Domain associated at C-terminal with AAA	AAA-ATPase At5g57480 OS=Arabidopsis thaliana OX=3702 GN=At5g57480 PE=3 SV=1
Solyc11g011340.1	LOC543602	36.5877	6.50318	5.71138	44.6563	[G]	Carbohydrate transport and metabolism	Molecular Function: zinc ion binding (GO:0008270);; Molecular Function: oxidoreductase activity (GO:0016491);;	K23232|1.8e-209|sly:543602|K23232 8-hydroxygeraniol dehydrogenase [EC:1.1.1.324] | (RefSeq) 8-hydroxygeraniol dehydrogenase	Monoterpenoid biosynthesis (ko00902)	[Q]	Secondary metabolites biosynthesis, transport and catabolism	Alcohol dehydrogenase GroES-like domain	8-hydroxygeraniol dehydrogenase OS=Catharanthus roseus OX=4058 GN=10HGO PE=1 SV=1
Solyc01g105360.2	LOC101254539	14.3417	17.9815	29.3154	12.9904	--	--	Molecular Function: UDP-glycosyltransferase activity (GO:0008194);;	K22706|1.1e-177|pper:18788923|K22706 (R)-mandelonitrile beta-glucosyltransferase [EC:2.4.1.354] | (RefSeq) 7-deoxyloganetin glucosyltransferase	Cyanoamino acid metabolism (ko00460)	[GC]	Carbohydrate transport and metabolism;; Energy production and conversion	UDP-glucoronosyl and UDP-glucosyl transferase	7-deoxyloganetin glucosyltransferase OS=Gardenia jasminoides OX=114476 GN=UGT85A24 PE=1 SV=1
Solyc02g091370.2	LOC101258806	0.711076	1.58596	2.72085	1.18184	--	--	Molecular Function: UDP-glycosyltransferase activity (GO:0008194);;	K23452|8.6e-74|eus:EUTSA_v10007489mg|K23452 UDP-glucosyltransferase 85A [EC:2.4.1.-] | (RefSeq) hypothetical protein	Zeatin biosynthesis (ko00908)	[GC]	Carbohydrate transport and metabolism;; Energy production and conversion	UDP-glucoronosyl and UDP-glucosyl transferase	7-deoxyloganetic acid glucosyltransferase OS=Catharanthus roseus OX=4058 GN=UGT709C2 PE=1 SV=1
Solyc03g031620.2	LOC101252466	35.9248	20.3118	13.8739	38.0039	[EH]	Amino acid transport and metabolism;; Coenzyme transport and metabolism	Molecular Function: oxidoreductase activity, acting on a sulfur group of donors, disulfide as acceptor (GO:0016671);; Biological Process: sulfate reduction (GO:0019419);;	K05907|7.3e-264|sly:101252466|K05907 adenylyl-sulfate reductase (glutathione) [EC:1.8.4.9] | (RefSeq) 5'-adenylylsulfate reductase 3, chloroplastic-like	Sulfur metabolism (ko00920)	[E]	Amino acid transport and metabolism	Phosphoadenosine phosphosulfate reductase family	5'-adenylylsulfate reductase 3, chloroplastic OS=Arabidopsis thaliana OX=3702 GN=APR3 PE=2 SV=2
Solyc02g032860.2	LOC101257319	113.405	41.8468	27.4973	137.377	[EH]	Amino acid transport and metabolism;; Coenzyme transport and metabolism	Molecular Function: oxidoreductase activity, acting on a sulfur group of donors, disulfide as acceptor (GO:0016671);; Biological Process: sulfate reduction (GO:0019419);;	K05907|3.2e-267|sly:101257319|K05907 adenylyl-sulfate reductase (glutathione) [EC:1.8.4.9] | (RefSeq) 5'-adenylylsulfate reductase 3, chloroplastic	Sulfur metabolism (ko00920)	[E]	Amino acid transport and metabolism	Phosphoadenosine phosphosulfate reductase family	5'-adenylylsulfate reductase 1, chloroplastic OS=Arabidopsis thaliana OX=3702 GN=APR1 PE=1 SV=2
Solyc02g080640.2	LOC544267	404.23	243.446	117.832	445.485	[EH]	Amino acid transport and metabolism;; Coenzyme transport and metabolism	Molecular Function: oxidoreductase activity, acting on a sulfur group of donors, disulfide as acceptor (GO:0016671);; Biological Process: sulfate reduction (GO:0019419);;	K05907|8.4e-268|sly:544267|K05907 adenylyl-sulfate reductase (glutathione) [EC:1.8.4.9] | (RefSeq) adenylyl-sulfate reductase	Sulfur metabolism (ko00920)	[E]	Amino acid transport and metabolism	Phosphoadenosine phosphosulfate reductase family	5'-adenylylsulfate reductase 1, chloroplastic OS=Arabidopsis thaliana OX=3702 GN=APR1 PE=1 SV=2
Solyc03g117870.2	4CL	76.7645	29.8379	31.9175	264.036	[IQ]	Lipid transport and metabolism;; Secondary metabolites biosynthesis, transport and catabolism	Molecular Function: catalytic activity (GO:0003824);; Molecular Function: metal ion binding (GO:0046872);;	K01904|0.0e+00|sly:101249624|K01904 4-coumarate--CoA ligase [EC:6.2.1.12] | (RefSeq) 4CL; 4-coumarate--CoA ligase	Ubiquinone and other terpenoid-quinone biosynthesis (ko00130);; Phenylpropanoid biosynthesis (ko00940)	[I]	Lipid transport and metabolism	AMP-binding enzyme	4-coumarate--CoA ligase 1 OS=Solanum tuberosum OX=4113 GN=4CL1 PE=3 SV=1
Solyc09g007130.2	LOC101263146	14.6463	6.9567	3.80515	20.3978	[H]	Coenzyme transport and metabolism	Molecular Function: 3-methyl-2-oxobutanoate hydroxymethyltransferase activity (GO:0003864);; Biological Process: pantothenate biosynthetic process (GO:0015940);;	K00606|2.7e-197|sly:101263146|K00606 3-methyl-2-oxobutanoate hydroxymethyltransferase [EC:2.1.2.11] | (RefSeq) 3-methyl-2-oxobutanoate hydroxymethyltransferase 1, mitochondrial-like	Pantothenate and CoA biosynthesis (ko00770)	[H]	Coenzyme transport and metabolism	Ketopantoate hydroxymethyltransferase	3-methyl-2-oxobutanoate hydroxymethyltransferase 1, mitochondrial OS=Arabidopsis thaliana OX=3702 GN=KPHMT1 PE=1 SV=1
Solyc10g009240.2	LOC101268230	2.58274	2.41261	5.83694	2.18115	[Q]	Secondary metabolites biosynthesis, transport and catabolism	Biological Process: fatty acid biosynthetic process (GO:0006633);; Cellular Component: integral component of membrane (GO:0016021);; Molecular Function: transferase activity, transferring acyl groups other than amino-acyl groups (GO:0016747);;	K15397|1.6e-307|sly:101268230|K15397 3-ketoacyl-CoA synthase [EC:2.3.1.199] | (RefSeq) 3-ketoacyl-CoA synthase 1	Fatty acid elongation (ko00062);; Plant-pathogen interaction (ko04626)	--	--	FAE1/Type III polyketide synthase-like protein	3-ketoacyl-CoA synthase 1 OS=Arabidopsis thaliana OX=3702 GN=KCS1 PE=1 SV=1
Solyc09g075700.1	LOC101255920	5.9698	0.14032	0.099463	4.94055	[I]	Lipid transport and metabolism	Molecular Function: hydrolase activity (GO:0016787);;	K13258|9.8e-69|ccaj:109794824|K13258 2-hydroxyisoflavanone dehydratase [EC:4.2.1.105] | (RefSeq) 2-hydroxyisoflavanone dehydratase-like	Isoflavonoid biosynthesis (ko00943)	[V]	Defense mechanisms	alpha/beta hydrolase fold	2-hydroxyisoflavanone dehydratase OS=Glycyrrhiza echinata OX=46348 GN=HIDM PE=1 SV=1
Solyc10g050880.1	LOC101247078	3.26195	0.114415	0.481699	4.28874	[I]	Lipid transport and metabolism	Molecular Function: hydrolase activity (GO:0016787);;	K20506|2.5e-74|egu:105060863|K20506 tuliposide A-converting enzyme [EC:4.2.99.22] | (RefSeq) tuliposide A-converting enzyme 2, chloroplastic-like	--	[V]	Defense mechanisms	alpha/beta hydrolase fold	2-hydroxyisoflavanone dehydratase OS=Glycyrrhiza echinata OX=46348 GN=HIDM PE=1 SV=1
Solyc09g075670.1	LOC101260268	16.2248	9.21722	6.89937	28.9638	[I]	Lipid transport and metabolism	Molecular Function: hydrolase activity (GO:0016787);;	K13258|1.1e-90|lang:109331604|K13258 2-hydroxyisoflavanone dehydratase [EC:4.2.1.105] | (RefSeq) 2-hydroxyisoflavanone dehydratase-like	Isoflavonoid biosynthesis (ko00943)	[V]	Defense mechanisms	alpha/beta hydrolase fold	2-hydroxyisoflavanone dehydratase OS=Glycyrrhiza echinata OX=46348 GN=HIDM PE=1 SV=1
Solyc03g083730.1	LOC101248653	55.7591	16.785	177.953	411.408	--	--	Molecular Function: enzyme inhibitor activity (GO:0004857);;	K01051|1.5e-14|han:110880308|K01051 pectinesterase [EC:3.1.1.11] | (RefSeq) pectinesterase-like	Pentose and glucuronate interconversions (ko00040)	--	--	Plant invertase/pectin methylesterase inhibitor	21 kDa protein OS=Daucus carota OX=4039 PE=2 SV=1
Solyc04g072800.2	LOC101247124	2.15633	1.17899	0.669542	2.5027	[G]	Carbohydrate transport and metabolism	Molecular Function: phosphoglycerate mutase activity (GO:0004619);; Biological Process: glycolytic process (GO:0006096);;	K01834|4.0e-128|sly:101247124|K01834 2,3-bisphosphoglycerate-dependent phosphoglycerate mutase [EC:5.4.2.11] | (RefSeq) uncharacterized protein LOC101247124	Glycolysis / Gluconeogenesis (ko00010);; Glycine, serine and threonine metabolism (ko00260);; Carbon metabolism (ko01200);; Biosynthesis of amino acids (ko01230)	[G]	Carbohydrate transport and metabolism	Histidine phosphatase superfamily (branch 1)	2,3-bisphosphoglycerate-dependent phosphoglycerate mutase 1 OS=Arabidopsis thaliana OX=3702 GN=gpmA1 PE=2 SV=1
Solyc08g008110.2	--	14.2533	14.435	80.7213	176.103	--	--	Molecular Function: 1-aminocyclopropane-1-carboxylate synthase activity (GO:0016847);; Molecular Function: pyridoxal phosphate binding (GO:0030170);;	K20772|5.7e-52|sly:606302|K20772 1-aminocyclopropane-1-carboxylate synthase 1/2/6 [EC:4.4.1.14] | (RefSeq) ACS6; 1-aminocyclopropane-1-carboxylate synthase	Cysteine and methionine metabolism (ko00270);; MAPK signaling pathway - plant (ko04016)	[T]	Signal transduction mechanisms	Aminotransferase class I and II	1-aminocyclopropane-1-carboxylate synthase OS=Dianthus caryophyllus OX=3570 GN=ACS2 PE=2 SV=1
Solyc01g095080.2	ACS2	0.687167	0.03523	0.0247363	3.06102	[E]	Amino acid transport and metabolism	Molecular Function: catalytic activity (GO:0003824);; Biological Process: biosynthetic process (GO:0009058);; Molecular Function: pyridoxal phosphate binding (GO:0030170);;	K20772|5.0e-287|sly:606304|K20772 1-aminocyclopropane-1-carboxylate synthase 1/2/6 [EC:4.4.1.14] | (RefSeq) ACS2; 1-aminocyclopropane-1-carboxylate synthase 2	Cysteine and methionine metabolism (ko00270);; MAPK signaling pathway - plant (ko04016)	[T]	Signal transduction mechanisms	Aminotransferase class I and II	1-aminocyclopropane-1-carboxylate synthase 2 OS=Solanum lycopersicum OX=4081 GN=ACS2 PE=1 SV=2
Solyc12g006380.1	ODD	104.07	13.4396	8.03915	413.435	[Q]	Secondary metabolites biosynthesis, transport and catabolism	Molecular Function: metal ion binding (GO:0046872);; Molecular Function: dioxygenase activity (GO:0051213);;	K13229|1.2e-94|ats:109766943|K13229 2,4-dihydroxy-1,4-benzoxazin-3-one-glucoside dioxygenase [EC:1.14.11.59] | (RefSeq) LOC109766943; DIBOA-glucoside dioxygenase BX6-like	Benzoxazinoid biosynthesis (ko00402)	[QR]	Secondary metabolites biosynthesis, transport and catabolism;; General function prediction only	2OG-Fe(II) oxygenase superfamily	1-aminocyclopropane-1-carboxylate oxidase homolog OS=Solanum lycopersicum OX=4081 GN=ACO3 PE=2 SV=1
Solyc09g010000.2	LOC101249481	1.54916	0.608904	0.735119	2.79821	[Q]	Secondary metabolites biosynthesis, transport and catabolism	Molecular Function: oxidoreductase activity (GO:0016491);; Molecular Function: metal ion binding (GO:0046872);;	K13229|1.8e-90|ats:109766943|K13229 2,4-dihydroxy-1,4-benzoxazin-3-one-glucoside dioxygenase [EC:1.14.11.59] | (RefSeq) LOC109766943; DIBOA-glucoside dioxygenase BX6-like	Benzoxazinoid biosynthesis (ko00402)	[QR]	Secondary metabolites biosynthesis, transport and catabolism;; General function prediction only	2OG-Fe(II) oxygenase superfamily	1-aminocyclopropane-1-carboxylate oxidase homolog 1 OS=Arabidopsis thaliana OX=3702 GN=At1g06620 PE=2 SV=1
Solyc04g009860.2	LOC101250009	29.6448	8.12509	10.1074	146.42	[Q]	Secondary metabolites biosynthesis, transport and catabolism	Molecular Function: oxidoreductase activity (GO:0016491);; Molecular Function: metal ion binding (GO:0046872);;	K13229|1.2e-86|sita:101778204|K13229 2,4-dihydroxy-1,4-benzoxazin-3-one-glucoside dioxygenase [EC:1.14.11.59] | (RefSeq) DIBOA-glucoside dioxygenase BX6	Benzoxazinoid biosynthesis (ko00402)	[QR]	Secondary metabolites biosynthesis, transport and catabolism;; General function prediction only	2OG-Fe(II) oxygenase superfamily	1-aminocyclopropane-1-carboxylate oxidase homolog 1 OS=Arabidopsis thaliana OX=3702 GN=At1g06620 PE=2 SV=1
Solyc07g049550.2	EFE	10.0336	1.69854	1.62115	11.9679	[Q]	Secondary metabolites biosynthesis, transport and catabolism	Molecular Function: oxidoreductase activity (GO:0016491);; Molecular Function: metal ion binding (GO:0046872);;	K05933|3.0e-184|sly:544285|K05933 aminocyclopropanecarboxylate oxidase [EC:1.14.17.4] | (RefSeq) ACO4; 1-aminocyclopropane-1-carboxylate oxidase 4	Cysteine and methionine metabolism (ko00270)	[QR]	Secondary metabolites biosynthesis, transport and catabolism;; General function prediction only	2OG-Fe(II) oxygenase superfamily	1-aminocyclopropane-1-carboxylate oxidase 4 OS=Solanum lycopersicum OX=4081 GN=ACO4 PE=2 SV=1
Solyc07g049530.2	ACO1	277.131	14.8095	20.2378	512.503	[Q]	Secondary metabolites biosynthesis, transport and catabolism	Molecular Function: oxidoreductase activity (GO:0016491);; Molecular Function: metal ion binding (GO:0046872);;	K05933|7.5e-183|sly:544052|K05933 aminocyclopropanecarboxylate oxidase [EC:1.14.17.4] | (RefSeq) ACO1; 1-aminocyclopropane-1-carboxylate oxidase 1	Cysteine and methionine metabolism (ko00270)	[QR]	Secondary metabolites biosynthesis, transport and catabolism;; General function prediction only	2OG-Fe(II) oxygenase superfamily	1-aminocyclopropane-1-carboxylate oxidase 1 OS=Solanum lycopersicum OX=4081 GN=ACO1 PE=2 SV=2
Solyc10g086680.1	LOC104644406	0.869579	0.100015	2.74327	7.99031	[O]	Posttranslational modification, protein turnover, chaperones	--	K13993|7.7e-68|cann:107844800|K13993 HSP20 family protein | (RefSeq) 18.1 kDa class I heat shock protein-like	Protein processing in endoplasmic reticulum (ko04141)	[O]	Posttranslational modification, protein turnover, chaperones	Hsp20/alpha crystallin family	18.1 kDa class I heat shock protein OS=Pisum sativum OX=3888 GN=HSP18.1 PE=1 SV=1
Solyc08g062340.2	HSP17.4	40.1689	1.71717	0.663758	53.06	[O]	Posttranslational modification, protein turnover, chaperones	Cellular Component: cellular_component (GO:0005575);; Cellular Component: intracellular (GO:0005622);; Cellular Component: cell (GO:0005623);; Cellular Component: cytoplasm (GO:0005737);; Cellular Component: intracellular part (GO:0044424);; Cellular Component: cell part (GO:0044464);;	K13993|9.9e-80|sly:543572|K13993 HSP20 family protein | (RefSeq) HSP17.4; cytosolic class II small heat shock protein HCT2	Protein processing in endoplasmic reticulum (ko04141)	[O]	Posttranslational modification, protein turnover, chaperones	Hsp20/alpha crystallin family	17.3 kDa class II heat shock protein OS=Solanum peruvianum OX=4082 PE=2 SV=1
Solyc08g079230.1	LOC101244513	50.6715	91.7122	12.4892	105.032	--	--	--	K11855|1.8e-19|bvg:104906049|K11855 ubiquitin carboxyl-terminal hydrolase 36/42 [EC:3.4.19.12] | (RefSeq) ubiquitin carboxyl-terminal hydrolase 36	--	--	--	Hydrophobic seed protein	14 kDa proline-rich protein DC2.15 OS=Daucus carota OX=4039 PE=2 SV=1
Solyc11g073200.1	LOC101263875	4.45013	1.82921	1.79021	3.87348	--	--	Molecular Function: nutrient reservoir activity (GO:0045735);;	K17338|4.0e-15|ats:109751343|K17338 receptor expression-enhancing protein 1/2/3/4 | (RefSeq) LOC109751343; putative HVA22-like protein g isoform X1	--	--	--	Cupin	11S globulin seed storage protein Ana o 2.0101 (Fragment) OS=Anacardium occidentale OX=171929 PE=1 SV=1
Solyc05g056390.2	LOC101244957	46.7419	55.3115	17.2725	37.5275	[O]	Posttranslational modification, protein turnover, chaperones	Biological Process: protein folding (GO:0006457);;	K04078|1.3e-48|sly:101244957|K04078 chaperonin GroES | (RefSeq) chaperonin	--	[O]	Posttranslational modification, protein turnover, chaperones	Chaperonin 10 Kd subunit	10 kDa chaperonin, mitochondrial OS=Arabidopsis thaliana OX=3702 GN=CPN10 PE=1 SV=1
Solyc01g105890.2	MTS1	1.07759	1.41847	2.53104	0.798962	--	--	Molecular Function: magnesium ion binding (GO:0000287);; Molecular Function: terpene synthase activity (GO:0010333);;	K21925|2.1e-181|sly:101245212|K21925 (-)-camphene/tricyclene/(4S)-limonene/myrcene synthase [EC:4.2.3.117 4.2.3.105 4.2.3.16 4.2.3.15] | (RefSeq) TPS3; (-)-camphene/tricyclene synthase, chloroplastic	Monoterpenoid biosynthesis (ko00902)	--	--	Terpene synthase family, metal binding domain	(R)-linalool synthase TPS5, chloroplastic OS=Solanum lycopersicum OX=4081 GN=TPS5 PE=1 SV=1
Solyc07g045530.1	--	6.87407	2.91261	2.86327	10.6093	--	--	Cellular Component: integral component of membrane (GO:0016021);;	--	--	--	--	--	--
Solyc12g057150.1	--	68.6092	12.1589	267.92	683.781	--	--	--	--	--	--	--	--	--
Solyc01g073820.2	LOC101249296	1.48038	0.963055	9.57321	27.0908	--	--	--	--	--	--	--	C1 domain	--
Solyc01g010060.2	--	23.9139	2.8977	9.01302	26.225	--	--	Cellular Component: integral component of membrane (GO:0016021);;	--	--	--	--	--	--
Solyc03g112980.1	--	8.27671	2.12892	3.22183	33.8657	--	--	--	--	--	--	--	--	--
Solyc05g010470.2	LOC101251473	2.49272	4.03226	0.906202	17.3226	--	--	--	K00993|3.3e-45|bna:106453259|K00993 ethanolaminephosphotransferase [EC:2.7.8.1] | (RefSeq) uncharacterized protein LOC106453259	Phosphonate and phosphinate metabolism (ko00440);; Glycerophospholipid metabolism (ko00564);; Ether lipid metabolism (ko00565)	--	--	Protein of unknown function (DUF1262)	--
Solyc06g008620.1	LOC101247825	24.711	4.18921	4.55902	103.04	[U]	Intracellular trafficking, secretion, and vesicular transport	--	--	--	--	--	WD40-like Beta Propeller Repeat	--
Solyc03g121900.1	LOC101253176	25.8732	76.8988	10.3681	3.07249	--	--	Molecular Function: fatty acid binding (GO:0005504);; Biological Process: systemic acquired resistance (GO:0009627);;	--	--	--	--	Probable lipid transfer	--
Solyc03g112370.1	--	19.3958	7.33777	8.49338	38.8566	--	--	--	--	--	--	--	--	--
Solyc01g111250.2	LOC101258705	2.62583	0.046259	0.143375	3.74842	--	--	Biological Process: lipid metabolic process (GO:0006629);; Molecular Function: phosphoric diester hydrolase activity (GO:0008081);;	--	--	[T]	Signal transduction mechanisms	Phosphatidylinositol-specific phospholipase C, X domain	--
Solyc12g008600.1	LOC101262285	0.884816	1.00477	18.7123	4.7403	--	--	--	--	--	--	--	Protein of unknown function (DUF1005)	--
Solyc11g056620.1	LOC101262986	8.31882	1.83704	3.87504	28.162	--	--	--	--	--	--	--	--	--
Solyc11g013500.1	LOC104644498	5.40466	4.16477	0.717202	6.11168	--	--	--	--	--	--	--	--	--
Solyc10g085010.1	LOC101267755	203.794	13.6484	71.522	921.819	--	--	--	--	--	--	--	PAR1 protein	--
Solyc04g024780.1	LOC104646853	5.99027	0.463875	0.72843	18.4619	--	--	--	--	--	--	--	Protein of unknown function (DUF1645)	--
Solyc01g080100.2	LOC101257299	7.61293	4.44177	17.3055	5.11356	--	--	--	--	--	[O]	Posttranslational modification, protein turnover, chaperones	--	--
--	LOC107032720	0.545694	0.396155	1.84615	6.09903	--	--	--	--	--	--	--	--	--
Solyc04g082360.1	LOC101257260	21.034	14.3129	8.17112	56.7187	--	--	--	--	--	--	--	Protein of unknown function (DUF295)	--
--	LOC109224336	0.26991	0.252034	4.20784	1.92045	--	--	Molecular Function: nucleic acid binding (GO:0003676);; Biological Process: DNA integration (GO:0015074);;	K16613|5.9e-16|nau:109224355|K16613 ornithine decarboxylase antizyme 2 | (RefSeq) uncharacterized protein LOC109224355	--	--	--	gag-polypeptide of LTR copia-type	--
--	--	8.4323	4.45541	2.09568	5.82766	--	--	--	--	--	--	--	--	--
Solyc08g007640.1	LOC107029063	5.47691	9.87526	15.5637	7.43734	--	--	Molecular Function: ADP binding (GO:0043531);;	--	--	--	--	Leucine Rich repeats (2 copies)	--
Solyc07g008280.2	LOC101249561	11.297	3.78747	1.87987	76.297	--	--	--	--	--	--	--	--	--
Solyc02g071970.1	LOC101256151	14.8867	2.09399	4.68149	13.158	--	--	Cellular Component: integral component of membrane (GO:0016021);;	--	--	--	--	--	--
Solyc06g059860.2	LOC101243720	4.19381	3.55901	1.11075	4.6226	--	--	--	--	--	--	--	--	--
Solyc04g040180.2	LOC101256176	53.7173	2.19619	3.62549	114.804	[H]	Coenzyme transport and metabolism	Molecular Function: methyltransferase activity (GO:0008168);;	--	--	[R]	General function prediction only	Methyltransferase domain	--
Solyc03g121340.1	--	4.81129	1.17694	12.9267	72.0328	--	--	--	--	--	--	--	--	--
Solyc05g011960.2	LOC101261118	1.97027	1.36948	0.681539	7.27674	--	--	Cellular Component: integral component of membrane (GO:0016021);;	--	--	--	--	--	--
--	LOC101262230	0.599718	1.4025	1.53799	0.768912	--	--	--	--	--	--	--	--	--
Solyc01g107400.2	--	14.5119	1.14977	1.43311	91.6838	--	--	--	K14487|4.4e-15|nto:104109922|K14487 auxin responsive GH3 gene family | (RefSeq) probable indole-3-acetic acid-amido synthetase GH3.1	Plant hormone signal transduction (ko04075)	--	--	--	--
Solyc07g006420.1	LOC112941801	6.52505	1.32812	1.0559	17.668	--	--	Cellular Component: integral component of membrane (GO:0016021);;	--	--	--	--	--	--
Solyc03g112380.1	LOC101264310	17.5085	7.65756	6.03209	38.9603	--	--	--	K00276|2.4e-18|pvu:PHAVU_003G204000g|K00276 primary-amine oxidase [EC:1.4.3.21] | (RefSeq) hypothetical protein	Glycine, serine and threonine metabolism (ko00260);; Tyrosine metabolism (ko00350);; Phenylalanine metabolism (ko00360);; beta-Alanine metabolism (ko00410);; Isoquinoline alkaloid biosynthesis (ko00950);; Tropane, piperidine and pyridine alkaloid biosynthesis (ko00960)	--	--	--	--
Solyc01g073880.2	--	1.02015	0.950987	4.76618	2.40421	--	--	--	K03283|2.8e-07|var:108321632|K03283 heat shock 70kDa protein 1/2/6/8 | (RefSeq) heat shock cognate 70 kDa protein 2-like	Spliceosome (ko03040);; Protein processing in endoplasmic reticulum (ko04141);; Endocytosis (ko04144)	--	--	C1 domain	--
Solyc11g011780.1	--	25.3142	5.08949	7.72293	74.0066	--	--	Cellular Component: nucleus (GO:0005634);; Cellular Component: cytoplasm (GO:0005737);; Biological Process: protein transport (GO:0015031);; Molecular Function: ribosomal large subunit binding (GO:0043023);;	K07562|2.0e-267|cann:107850889|K07562 nonsense-mediated mRNA decay protein 3 | (RefSeq) 60S ribosomal export protein NMD3-like	Ribosome biogenesis in eukaryotes (ko03008);; RNA transport (ko03013)	[J]	Translation, ribosomal structure and biogenesis	NMD3 family	--
Solyc05g052210.2	LOC101266516	4.58483	1.41926	1.07862	10.6124	--	--	Cellular Component: integral component of membrane (GO:0016021);;	--	--	--	--	--	--
Solyc01g104730.2	LOC102584929	23.5062	1.07737	0.213591	23.0278	--	--	Cellular Component: integral component of membrane (GO:0016021);;	--	--	[T]	Signal transduction mechanisms	Organic solute transporter Ostalpha	--
Solyc06g005300.2	LOC101250122	2.31045	2.81911	5.52021	2.47369	--	--	--	--	--	--	--	Protein of unknown function (DUF1635)	--
Solyc02g089720.1	LOC101265981	2.89667	3.41616	10.9081	24.2117	[G]	Carbohydrate transport and metabolism	Molecular Function: glucan endo-1,3-beta-glucanase activity, C-3 substituted reducing group (GO:0052861);;	K01180|0.0e+00|sly:101265981|K01180 endo-1,3(4)-beta-glucanase [EC:3.2.1.6] | (RefSeq) probable endo-1,3(4)-beta-glucanase ARB_01444 isoform X1	--	[G]	Carbohydrate transport and metabolism	Glycosyl hydrolase family 81 C-terminal domain	--
Solyc05g005230.2	LOC101248387	11.8081	20.8019	31.3814	10.843	--	--	--	K01513|4.7e-09|ats:109769794|K01513 ectonucleotide pyrophosphatase/phosphodiesterase family member 1/3 [EC:3.1.4.1 3.6.1.9] | (RefSeq) uncharacterized protein LOC109769794	Purine metabolism (ko00230);; Pyrimidine metabolism (ko00240);; Starch and sucrose metabolism (ko00500);; Riboflavin metabolism (ko00740);; Nicotinate and nicotinamide metabolism (ko00760);; Pantothenate and CoA biosynthesis (ko00770)	--	--	Plant protein 1589 of unknown function (A_thal_3526)	--
Solyc01g007190.2	LOC101262645	13.9133	2.50916	0.467725	7.53623	--	--	--	--	--	--	--	--	--
Solyc02g090540.2	LOC101248253	0.126849	0.599674	2.66768	0.89884	[IQR]	Lipid transport and metabolism;; Secondary metabolites biosynthesis, transport and catabolism;; General function prediction only	--	K04708|4.0e-14|oeu:111393439|K04708 3-dehydrosphinganine reductase [EC:1.1.1.102] | (RefSeq) 3-dehydrosphinganine reductase TSC10B-like	Sphingolipid metabolism (ko00600)	[I]	Lipid transport and metabolism	short chain dehydrogenase	--
Solyc04g007990.1	LOC104646728	35.7907	18.075	1.4263	6.27582	--	--	--	--	--	--	--	--	--
Solyc02g068900.2	LOC101256346	18.9839	6.29021	5.56613	17.0554	[C]	Energy production and conversion	Molecular Function: glutathione transferase activity (GO:0004364);;	K07393|7.2e-186|sly:101256346|K07393 glutathionyl-hydroquinone reductase [EC:1.8.5.7] | (RefSeq) uncharacterized protein LOC101256346 isoform X3	--	[O]	Posttranslational modification, protein turnover, chaperones	Glutathione S-transferase, N-terminal domain	--
Solyc02g085320.1	--	8.4944	3.72977	1.78768	16.3751	--	--	--	--	--	--	--	--	--
Solyc07g054430.2	LOC101260836	11.052	15.3051	35.4845	16.2465	[E]	Amino acid transport and metabolism	Molecular Function: folic acid binding (GO:0005542);; Molecular Function: transferase activity (GO:0016740);;	--	--	--	--	Formiminotransferase domain, N-terminal subdomain	--
Solyc07g042990.1	LOC101260839	12.6133	24.1627	31.3453	10.5522	--	--	Molecular Function: protein binding (GO:0005515);;	--	--	[R]	General function prediction only	Leucine Rich repeats (2 copies)	--
Solyc04g077740.1	LOC101256871	0.409072	0.299111	1.233	3.11996	--	--	--	--	--	[R]	General function prediction only	--	--
Solyc09g082270.2	LOC101248237	21.6413	0.180989	0.087652	26.3126	--	--	Biological Process: lipid transport (GO:0006869);; Molecular Function: lipid binding (GO:0008289);;	--	--	--	--	Probable lipid transfer	--
Solyc03g112970.1	LOC101250877	8.56053	2.07315	1.53063	15.3369	--	--	Molecular Function: enzyme inhibitor activity (GO:0004857);; Cellular Component: integral component of membrane (GO:0016021);;	--	--	--	--	Plant invertase/pectin methylesterase inhibitor	--
Solyc01g109710.2	RD2	51.5421	9.86196	23.9069	209.52	[T]	Signal transduction mechanisms	--	--	--	--	--	Universal stress protein family	--
Solyc01g098570.2	LOC101256329	11.1101	11.6987	29.3692	14.2602	--	--	--	K13161|1.1e-08|csv:101218373|K13161 heterogeneous nuclear ribonucleoprotein R | (RefSeq) heterogeneous nuclear ribonucleoprotein Q	--	--	--	Fantastic Four meristem regulator	--
Solyc02g077470.2	LOC101266689	93.5672	25.0863	33.0276	252.533	--	--	--	K23166|7.3e-84|sly:101266689|K23166 optic atrophy 3 protein | (RefSeq) OPA3-like protein	--	[R]	General function prediction only	Optic atrophy 3 protein (OPA3)	--
Solyc06g009670.2	LOC101267897	2.10438	2.37052	4.1872	2.05269	--	--	--	K09527|9.2e-22|hbr:110647577|K09527 DnaJ homolog subfamily C member 7 | (RefSeq) uncharacterized protein LOC110647577 isoform X1	--	--	--	Tetratricopeptide repeat	--
Solyc08g028780.1	LOC101262938	39.9549	7.0085	7.54758	58.9178	--	--	--	K10406|6.6e-28|cam:101493596|K10406 kinesin family member C2/C3 | (RefSeq) kinesin KP1-like	--	--	--	Plant protein of unknown function (DUF868)	--
Solyc01g079580.2	LOC101245693	6.78913	6.27292	52.6258	27.2912	--	--	--	K09527|3.8e-21|lja:Lj3g3v3579380.1|K09527 DnaJ homolog subfamily C member 7 | (RefSeq) Lj3g3v3579380.1; -	--	--	--	Tetratricopeptide repeat	--
Solyc05g056380.2	LOC101245255	1.35067	0.517718	0.500496	8.29941	--	--	--	--	--	--	--	--	--
Solyc01g010040.2	LOC107863445	25.7261	35.1874	96.1402	45.0936	--	--	Cellular Component: integral component of membrane (GO:0016021);;	K01611|6.1e-18|pmum:103341978|K01611 S-adenosylmethionine decarboxylase [EC:4.1.1.50] | (RefSeq) S-adenosylmethionine decarboxylase proenzyme	Cysteine and methionine metabolism (ko00270);; Arginine and proline metabolism (ko00330)	--	--	S-adenosyl-l-methionine decarboxylase leader peptide	--
Solyc01g089890.2	--	3.39445	1.27368	0.852468	12.0749	--	--	Cellular Component: integral component of membrane (GO:0016021);;	K20359|7.7e-66|nau:109240683|K20359 PRA1 family protein 1 | (RefSeq) uncharacterized protein LOC109240683	--	--	--	PRA1 family protein	--
Solyc10g079620.1	LOC100316880	58.8692	97.6655	22.2138	48.9103	[C]	Energy production and conversion	Molecular Function: hydrolase activity (GO:0016787);;	K01097|6.9e-13|atr:18432282|K01097 N-acylneuraminate-9-phosphatase [EC:3.1.3.29] | (RefSeq) N-acylneuraminate-9-phosphatase isoform X1	Amino sugar and nucleotide sugar metabolism (ko00520)	[R]	General function prediction only	Haloacid dehalogenase-like hydrolase	--
Solyc05g009650.2	LOC101261228	19.127	14.6464	63.8391	176.631	--	--	--	--	--	--	--	--	--
Solyc12g006590.1	LOC101263788	10.0277	3.43374	4.49409	1.7517	--	--	Molecular Function: metal ion binding (GO:0046872);;	K13811|1.4e-08|bdi:100837643|K13811 3'-phosphoadenosine 5'-phosphosulfate synthase [EC:2.7.7.4 2.7.1.25] | (RefSeq) LOW QUALITY PROTEIN: ATP sulfurylase 2	Purine metabolism (ko00230);; Monobactam biosynthesis (ko00261);; Selenocompound metabolism (ko00450);; Sulfur metabolism (ko00920)	[R]	General function prediction only	Zn-finger in Ran binding protein and others	--
--	--	1.95184	1.21339	0.538924	3.84808	--	--	--	--	--	--	--	--	--
Solyc02g083360.1	LOC101245715	22.1356	7.05331	9.55366	46.5587	--	--	--	--	--	--	--	--	--
Solyc01g099330.2	LOC101247261	0.810009	0.981152	0.370486	1.47569	--	--	Molecular Function: methyltransferase activity (GO:0008168);;	K18195|1.4e-37|spen:107029989|K18195 rhamnogalacturonan endolyase [EC:4.2.2.23] | (RefSeq) uncharacterized protein LOC107029989	--	--	--	Putative S-adenosyl-L-methionine-dependent methyltransferase	--
Solyc05g009200.1	--	3.86983	2.74972	1.59898	3.75379	--	--	--	--	--	--	--	--	--
Solyc08g023510.1	LOC101244211	3.70311	0.079033	0.0140537	8.77416	--	--	--	--	--	--	--	--	--
Solyc04g007130.1	LOC104646741	29.9839	9.41858	11.0174	38.2957	--	--	--	--	--	--	--	--	--
Solyc08g005250.2	LOC101268889	3.42317	9.94359	7.9176	3.75416	--	--	Biological Process: reproduction (GO:0000003);; Cellular Component: chromatin (GO:0000785);; Cellular Component: heterochromatin (GO:0000792);; Biological Process: cell morphogenesis (GO:0000902);; Biological Process: developmental process involved in reproduction (GO:0003006);; Molecular Function: molecular_function (GO:0003674);; Molecular Function: catalytic activity (GO:0003824);; Cellular Co…	--	--	--	--	--	--
Solyc04g007660.1	LOC101260926	8.55249	5.39527	3.74018	10.0092	[G]	Carbohydrate transport and metabolism	Cellular Component: integral component of membrane (GO:0016021);;	--	--	--	--	SMP-30/Gluconolactonase/LRE-like region	--
Solyc05g014300.1	--	6.83599	0.15416	0.0385863	12.9835	--	--	--	--	--	--	--	--	--
Solyc02g080510.1	LOC101253959	27.211	19.9931	5.59457	1.82951	--	--	--	K20855|1.8e-07|pavi:110763119|K20855 beta-1,3-galactosyltransferase 1/2/3/4/5/7/8 [EC:2.4.1.-] | (RefSeq) probable beta-1,3-galactosyltransferase 2	--	--	--	Senescence regulator	--
Solyc03g005470.2	LOC101261585	92.9295	63.9336	44.5436	103.646	--	--	Cellular Component: integral component of membrane (GO:0016021);;	--	--	--	--	HR-like lesion-inducing	--
Solyc03g116480.1	LOC101244758	5.93694	8.15766	28.2506	13.1968	--	--	Molecular Function: molecular_function (GO:0003674);; Molecular Function: catalytic activity (GO:0003824);; Molecular Function: ubiquitin-protein transferase activity (GO:0004842);; Molecular Function: binding (GO:0005488);; Molecular Function: protein binding (GO:0005515);; Biological Process: regulation of transcription, DNA-templated (GO:0006355);; Biological Process: cellular protein modifica…	--	--	--	--	F-box domain	--
Solyc12g007300.1	LOC101254974	2.51543	1.14368	0.2798	1.96088	--	--	Molecular Function: DNA binding (GO:0003677);; Cellular Component: nucleus (GO:0005634);;	K08960|1.8e-11|nta:107813141|K08960 casein kinase 1, epsilon [EC:2.7.11.1] | (RefSeq) protein CASEIN KINASE I-LIKE 4-like	--	--	--	B3 DNA binding domain	--
Solyc03g034370.1	--	90.4187	41.2073	42.7626	130.132	--	--	--	--	--	--	--	--	--
Solyc03g119810.1	LOC101258448	6.06555	1.86861	2.10066	6.76998	--	--	--	--	--	--	--	--	--
Solyc03g112130.1	LOC101245536	7.09677	6.19229	22.6799	4.73856	--	--	--	K10406|2.9e-57|mtr:MTR_5g096570|K10406 kinesin family member C2/C3 | (RefSeq) kinesin heavy chain, putative	--	--	--	Plant protein of unknown function (DUF868)	--
Solyc05g055080.1	--	0.603657	0.105001	8.67948	45.1462	--	--	--	--	--	--	--	--	--
Solyc02g063510.1	LOC101267773	16.959	19.9758	8.24957	3.84777	--	--	--	--	--	--	--	--	--
Solyc07g008930.1	LOC107063476	0.124066	0.686466	9.86063	38.3262	--	--	--	--	--	--	--	Domain of unknown function (DUF4228)	--
Solyc05g013530.2	LOC101267605	31.5517	57.9906	113.806	46.5619	--	--	Molecular Function: protein binding (GO:0005515);;	--	--	--	--	PB1 domain	--
Solyc02g093710.1	LOC101055601	73.2491	9.56681	16.0125	375.538	--	--	--	--	--	--	--	--	--
Solyc11g007030.1	LOC102603800	2.74023	1.28358	0.678211	8.03907	[HR]	Coenzyme transport and metabolism;; General function prediction only	--	K02952|8.0e-07|aip:107648613|K02952 small subunit ribosomal protein S13 | (RefSeq) 30S ribosomal protein S13, chloroplastic-like	Ribosome (ko03010)	--	--	Alpha/beta hydrolase family	--
Solyc02g077060.1	LOC104645842	4.95669	1.57796	10.5863	44.5758	--	--	--	K07195|2.5e-09|aip:107617867|K07195 exocyst complex component 7 | (RefSeq) exocyst complex component EXO70A1 isoform X2	--	--	--	Arabidopsis broad-spectrum mildew resistance protein RPW8	--
Solyc03g043700.2	LOC101263288	11.8353	1.62402	0.158448	1.38369	--	--	Molecular Function: protein binding (GO:0005515);; Cellular Component: cellular_component (GO:0005575);; Cellular Component: intracellular (GO:0005622);; Cellular Component: cell (GO:0005623);; Cellular Component: nucleus (GO:0005634);; Cellular Component: organelle (GO:0043226);; Cellular Component: membrane-bounded organelle (GO:0043227);; Cellular Component: intracellular organelle (GO:0043229…	K08332|3.0e-71|cpap:110808679|K08332 vacuolar protein 8 | (RefSeq) LOW QUALITY PROTEIN: U-box domain-containing protein 3	--	[S]	Function unknown	Armadillo/beta-catenin-like repeat	--
Solyc06g007370.1	LOC101247128	26.5938	31.2	5.52866	2.66412	--	--	--	K12761|3.2e-25|ini:109164801|K12761 carbon catabolite-derepressing protein kinase [EC:2.7.11.1] | (RefSeq) CBL-interacting serine/threonine-protein kinase 7-like	--	--	--	Domain of unknown function (DUF4228)	--
Solyc08g078050.1	LOC107028557	42.5859	3.0508	2.9414	56.0526	--	--	Molecular Function: FAD binding (GO:0071949);;	--	--	[CR]	Energy production and conversion;; General function prediction only	--	--
Solyc10g050510.1	LOC104223091	6.44667	10.1236	19.6262	8.81915	--	--	--	--	--	--	--	--	--
Solyc08g075680.2	LOC101268215	4.72018	6.01252	13.3511	5.56565	--	--	--	--	--	--	--	--	--
Solyc01g103470.2	--	2.51371	0.635893	9.72145	25.3425	--	--	--	--	--	--	--	--	--
Solyc01g080570.2	LOC101244900	1.87675	0.403191	0.0474877	12.9771	[F]	Nucleotide transport and metabolism	Cellular Component: integral component of membrane (GO:0016021);;	--	--	[F]	Nucleotide transport and metabolism	Inosine-uridine preferring nucleoside hydrolase	--
Solyc10g086710.1	LOC101253546	14.5222	3.69573	4.9562	24.3635	--	--	--	--	--	--	--	PAR1 protein	--
--	--	2.87241	2.23329	1.4087	4.47865	--	--	--	--	--	--	--	--	--
Solyc08g059710.2	LOC101256695	0.392548	0.0502837	2.49143	11.0223	--	--	--	--	--	--	--	N-terminal C2 in EEIG1 and EHBP1 proteins	--
Solyc06g007580.1	LOC101250804	0.448076	0.547946	1.12068	0.415888	--	--	--	--	--	--	--	PDDEXK-like family of unknown function	--
Solyc04g082120.2	LOC101251470	2.72335	1.47044	0.713553	2.15408	[E]	Amino acid transport and metabolism	Molecular Function: serine-type endopeptidase activity (GO:0004252);; Molecular Function: serine-type exopeptidase activity (GO:0070008);;	K01322|0.0e+00|sly:101251470|K01322 prolyl oligopeptidase [EC:3.4.21.26] | (RefSeq) prolyl endopeptidase	--	[O]	Posttranslational modification, protein turnover, chaperones	Prolyl oligopeptidase, N-terminal beta-propeller domain	--
Solyc06g069150.1	LOC109120423	27.9449	31.1873	78.3874	38.9801	--	--	--	--	--	--	--	--	--
--	--	0.684089	0.761248	1.9071	9.49514	--	--	--	--	--	--	--	--	--
Solyc03g083680.1	--	3.05479	1.16939	8.96843	37.4619	--	--	Cellular Component: integral component of membrane (GO:0016021);;	--	--	--	--	--	--
Solyc07g053640.1	LOC101252504	15.716	29.207	5.54679	2.78822	--	--	--	--	--	--	--	--	--
Solyc03g119990.2	LOC101253985	2.42571	2.93128	5.6785	1.08856	[I]	Lipid transport and metabolism	Cellular Component: integral component of membrane (GO:0016021);;	--	--	[R]	General function prediction only	Alpha/beta hydrolase family	--
Solyc12g009550.1	LOC107005275	9.69006	18.776	33.1308	112.128	--	--	Molecular Function: protein binding (GO:0005515);;	--	--	--	--	Leucine rich repeat	--
Solyc03g117960.2	LOC101248663	5.20242	1.77634	0.898426	1.95961	--	--	Molecular Function: nucleic acid binding (GO:0003676);; Cellular Component: nucleus (GO:0005634);; Biological Process: DNA repair (GO:0006281);; Molecular Function: phosphoric diester hydrolase activity (GO:0008081);; Molecular Function: zinc ion binding (GO:0008270);; Molecular Function: hydrolase activity, acting on acid anhydrides, in phosphorus-containing anhydrides (GO:0016818);;	--	--	--	--	Tyrosyl-DNA phosphodiesterase	--
Solyc01g086660.2	--	12.6502	1.48625	2.25625	33.1778	--	--	--	--	--	--	--	--	--
Solyc10g086570.2	LOC778362	198.718	231.298	428.014	194.866	--	--	Cellular Component: chloroplast thylakoid membrane (GO:0009535);; Cellular Component: integral component of membrane (GO:0016021);; Biological Process: negative regulation of translation in response to stress (GO:0032055);;	--	--	--	--	--	--
Solyc03g117860.2	LOC101250202	29.886	2.28733	12.236	169.219	--	--	Molecular Function: catalytic activity (GO:0003824);; Molecular Function: metal ion binding (GO:0046872);;	K11975|1.4e-100|sly:101250202|K11975 E3 ubiquitin-protein ligase RNF144 [EC:2.3.2.31] | (RefSeq) probable E3 ubiquitin-protein ligase RNF217	--	[O]	Posttranslational modification, protein turnover, chaperones	IBR domain, a half RING-finger domain	--
--	LOC104646705	0.535526	0.351279	0.256818	0.884432	--	--	--	K17583|3.1e-21|nau:109218352|K17583 nucleolar MIF4G domain-containing protein 1 | (RefSeq) nucleolar MIF4G domain-containing protein 1	--	--	--	--	--
Solyc01g073800.2	LOC101254632	0.148752	0.119509	1.55835	4.55561	--	--	--	--	--	--	--	C1 domain	--
Solyc02g067600.1	--	1.39899	0.609779	4.73336	14.2957	--	--	--	--	--	--	--	--	--
Solyc03g115930.1	LOC101249625	9.96081	1.38075	1.85886	32.2869	--	--	Molecular Function: calcium ion binding (GO:0005509);;	K02183|2.8e-18|cann:107867989|K02183 calmodulin | (RefSeq) probable calcium-binding protein CML45	MAPK signaling pathway - plant (ko04016);; Phosphatidylinositol signaling system (ko04070);; Plant-pathogen interaction (ko04626)	--	--	EF hand	--
Solyc12g006760.1	--	7.94382	12.2436	1.35132	17.9382	--	--	--	--	--	--	--	--	--
Solyc02g092890.1	--	15.9344	2.95902	1.22588	60.3199	--	--	--	--	--	--	--	--	--
Solyc06g069680.1	LOC101259449	0.401067	1.07328	1.11489	0.49339	--	--	Cellular Component: integral component of membrane (GO:0016021);;	--	--	--	--	--	--
Solyc09g009840.1	LOC101254416	40.5854	14.7715	15.0587	41.6648	--	--	--	--	--	--	--	--	--
Solyc03g116510.1	LOC104646577	11.7931	1.54895	0.840252	10.9414	--	--	--	--	--	--	--	Cotton fibre expressed protein	--
Solyc12g007060.1	LOC101248360	1.75364	0.983027	5.37288	0.741271	--	--	--	--	--	--	--	--	--
Solyc04g076440.1	--	14.5486	1.3233	0.459669	58.902	--	--	Cellular Component: integral component of membrane (GO:0016021);;	--	--	--	--	--	--
Solyc08g008300.1	--	6.23653	18.5802	22.6912	10.4747	--	--	--	--	--	--	--	--	--
Solyc11g072620.1	--	8.27794	1.76686	3.05737	7.27099	--	--	--	--	--	--	--	--	--
Solyc03g083480.2	LOC101252760	17.5639	18.7014	120.337	320.914	--	--	Cellular Component: integral component of membrane (GO:0016021);; Molecular Function: polysaccharide binding (GO:0030247);;	--	--	--	--	Wall-associated receptor kinase galacturonan-binding	--
Solyc02g065570.1	LOC104645948	2.74984	6.95062	63.6962	28.3777	--	--	--	--	--	--	--	DVL family	--
Solyc01g007770.2	LOC101255523	19.9292	10.613	8.08796	17.3376	--	--	--	--	--	--	--	--	--
Solyc01g107100.2	--	1.66511	4.63023	9.43708	21.1924	--	--	--	K15920|5.7e-15|pmum:103335098|K15920 xylan 1,4-beta-xylosidase [EC:3.2.1.37] | (RefSeq) probable beta-D-xylosidase 5 isoform X2	Amino sugar and nucleotide sugar metabolism (ko00520)	--	--	--	--
Solyc10g076540.1	LOC107001596	5.43446	2.50898	1.98502	7.74499	--	--	Molecular Function: protein serine/threonine kinase activity (GO:0004674);; Molecular Function: ATP binding (GO:0005524);; Molecular Function: polysaccharide binding (GO:0030247);;	--	--	--	--	--	--
Solyc12g006770.1	--	6.58531	6.32599	2.16624	9.39957	--	--	--	--	--	--	--	--	--
Solyc08g062360.2	LOC101248223	39.8827	10.6863	15.5356	73.7939	--	--	Cellular Component: integral component of membrane (GO:0016021);;	K21435|6.7e-23|var:108322980|K21435 ankyrin repeat domain-containing protein 6 | (RefSeq) ankyrin repeat-containing protein At3g12360-like	--	[R]	General function prediction only	Ankyrin repeats (3 copies)	--
Solyc12g026420.1	--	10.2969	7.05304	3.20805	9.24254	--	--	Cellular Component: integral component of membrane (GO:0016021);;	--	--	--	--	--	--
Solyc08g068850.2	LOC101268894	5.04954	0.325106	0.182206	25.3259	--	--	--	--	--	--	--	--	--
Solyc09g082240.2	LOC101247959	12.5659	0.991057	2.85482	56.541	[JO]	Translation, ribosomal structure and biogenesis;; Posttranslational modification, protein turnover, chaperones	Molecular Function: N-acetyltransferase activity (GO:0008080);;	--	--	--	--	Acetyltransferase (GNAT) domain	--
Solyc04g076730.1	--	6.26695	1.78027	1.03533	22.9883	--	--	Biological Process: defense response (GO:0006952);;	--	--	--	--	--	--
Solyc01g106510.2	LOC101255341	6.45159	0.128503	0	6.76268	--	--	--	--	--	--	--	Protein of unknown function (DUF295)	--
Solyc08g076870.1	LOC101245191	7.38963	5.08949	21.3685	49.4524	--	--	--	--	--	--	--	--	--
Solyc05g012870.1	LOC101256486	0.144767	2.00551	1.30237	3.20364	--	--	Cellular Component: integral component of membrane (GO:0016021);;	--	--	--	--	--	--
--	--	0.480216	0.812605	1.715	0.374485	--	--	--	--	--	--	--	--	--
Solyc09g082220.1	LOC102601771	7.27822	2.08597	2.44629	12.8621	--	--	Molecular Function: N-acetyltransferase activity (GO:0008080);;	--	--	--	--	Acetyltransferase (GNAT) domain	--
Solyc02g067050.2	LOC101247689	2.58451	1.9038	8.85153	3.60274	[K]	Transcription	--	K07735|3.8e-91|gab:108453995|K07735 putative transcriptional regulator | (RefSeq) UPF0301 protein BF2109-like	--	--	--	Uncharacterized ACR, COG1678	--
Solyc05g046270.2	LOC101266224	2.40519	4.71931	9.46704	4.84053	--	--	--	--	--	--	--	--	--
Solyc01g091260.2	LOC101251327	21.409	17.5285	9.00055	22.2077	--	--	--	K15198|7.6e-24|sbi:8069083|K15198 transcription factor TFIIIB component B'' | (RefSeq) uncharacterized protein LOC8069083 isoform X1	--	--	--	Myelodysplasia-myeloid leukemia factor 1-interacting protein	--
Solyc04g072620.1	--	46.2577	3.04556	4.86801	276.474	--	--	--	--	--	--	--	--	--
Solyc04g049660.1	LOC101255088	8.69946	9.2089	4.08146	10.1899	--	--	--	--	--	--	--	Domain of unknown function (DUF4598)	--
Solyc06g054150.1	LOC101260945	2.15912	1.30522	0.640237	2.93944	--	--	Cellular Component: integral component of membrane (GO:0016021);;	--	--	--	--	--	--
Solyc01g107090.2	LOC104645408	4.93255	5.27686	32.3038	106.075	--	--	--	K15920|2.4e-17|pmum:103335098|K15920 xylan 1,4-beta-xylosidase [EC:3.2.1.37] | (RefSeq) probable beta-D-xylosidase 5 isoform X2	Amino sugar and nucleotide sugar metabolism (ko00520)	--	--	--	--
Solyc09g089670.2	LOC101246566	31.9627	30.5848	14.3241	33.2014	--	--	Cellular Component: integral component of membrane (GO:0016021);;	--	--	--	--	HR-like lesion-inducing	--
Solyc03g123380.1	--	0.233207	0.184021	7.12019	82.6739	--	--	Cellular Component: integral component of membrane (GO:0016021);;	--	--	--	--	--	--
Solyc02g081430.2	LOC101263072	131.786	40.0862	42.4304	301.971	--	--	Cellular Component: integral component of membrane (GO:0016021);;	K00799|9.3e-80|sly:101263072|K00799 glutathione S-transferase [EC:2.5.1.18] | (RefSeq) microsomal glutathione S-transferase 3	Glutathione metabolism (ko00480)	--	--	MAPEG family	--
Solyc01g109760.2	LOC101255930	3.42767	1.1627	1.14621	4.27525	--	--	Cellular Component: integral component of membrane (GO:0016021);;	--	--	--	--	Nodulin-like	--
--	--	5.05698	0.493953	0.810885	13.5502	--	--	--	--	--	--	--	--	--
--	--	1.47894	1.45766	4.34041	1.78856	--	--	--	--	--	--	--	--	--
Solyc06g068620.2	LOC101254501	56.7435	57.2461	24.522	11.4639	--	--	--	--	--	--	--	--	--
Solyc09g082810.2	LOC544061	52.5364	26.8326	14.3195	37.3804	--	--	--	--	--	--	--	Glycine rich protein family	--
Solyc03g006490.2	LOC544312	13.3713	21.2753	118.761	54.5284	--	--	--	--	--	--	--	Aluminium induced protein	--
--	--	0.303975	0.605147	0.1132	0.36165	--	--	--	--	--	--	--	--	--
Solyc10g083380.1	LOC101259007	2.68563	3.86125	6.69575	3.27236	--	--	Molecular Function: transcription factor activity, sequence-specific DNA binding (GO:0003700);;	--	--	--	--	--	--
Solyc02g067940.1	--	8.60412	0.467947	0.578285	42.9368	--	--	--	--	--	--	--	--	--
Solyc01g097570.2	LOC101265774	7.76418	3.88879	2.16894	17.3946	--	--	Cellular Component: integral component of membrane (GO:0016021);;	--	--	--	--	--	--
Solyc10g081570.1	LOC101265598	8.59487	12.9354	45.5908	204.318	--	--	--	--	--	--	--	--	--
Solyc03g122080.2	LOC101257349	6.0682	2.82049	1.97378	15.1233	--	--	--	--	--	--	--	Plant protein of unknown function (DUF936)	--
--	--	1.58107	0.260956	0.423373	2.80158	--	--	--	--	--	--	--	--	--
Solyc02g091000.2	LOC101266178	6.5002	4.22848	2.29712	12.953	--	--	Cellular Component: integral component of membrane (GO:0016021);;	--	--	--	--	Late embryogenesis abundant protein	--
Solyc09g064940.2	LOC101252813	72.3212	19.6564	22.6178	126.585	[R]	General function prediction only	Molecular Function: nucleic acid binding (GO:0003676);; Molecular Function: catalytic activity (GO:0003824);; Biological Process: biosynthetic process (GO:0009058);;	--	--	[R]	General function prediction only	Phenazine biosynthesis-like protein	--
Solyc01g111110.2	LOC101250258	23.386	16.2938	11.4292	3.89393	--	--	Cellular Component: integral component of membrane (GO:0016021);;	--	--	--	--	--	--
Solyc08g078310.2	LOC101263341	11.7578	7.77232	5.7743	17.6978	--	--	--	--	--	--	--	Protein of unknown function (DUF1639)	--
Solyc06g066420.2	LOC101254600	0.857518	1.46643	11.9436	4.24732	--	--	--	--	--	[K]	Transcription	--	--
--	--	0.726747	3.36225	3.30383	1.5863	--	--	--	--	--	--	--	--	--
Solyc07g016210.1	LOC107025464	1.47589	4.17871	0.648711	1.84577	--	--	--	--	--	--	--	Organ specific protein	--
Solyc04g074680.1	--	17.4712	5.32392	51.33	146.817	--	--	--	--	--	--	--	Protein of unknown function (DUF740)	--
Solyc02g086850.1	LOC101251649	2.43585	0.777856	0.644161	2.16369	--	--	Molecular Function: nucleic acid binding (GO:0003676);; Biological Process: rRNA processing (GO:0006364);; Molecular Function: 3'-5' exonuclease activity (GO:0008408);;	K18327|3.1e-113|var:108332465|K18327 RNA exonuclease 4 [EC:3.1.-.-] | (RefSeq) RNA exonuclease 4-like	--	[L]	Replication, recombination and repair	Exonuclease	--
Solyc11g061760.1	LOC101252356	9.81276	5.88922	3.23116	7.98172	--	--	Cellular Component: mitochondrial intermembrane space (GO:0005758);;	--	--	[U]	Intracellular trafficking, secretion, and vesicular transport	PRELI-like family	--
Solyc11g007410.1	LOC101250760	9.45402	5.95509	3.49879	30.3506	--	--	Molecular Function: polysaccharide binding (GO:0030247);;	--	--	--	--	Wall-associated receptor kinase galacturonan-binding	--
Solyc08g007460.2	LOC101266657	131.83	14.064	4.60554	397.414	--	--	Cellular Component: integral component of membrane (GO:0016021);;	--	--	--	--	Probable lipid transfer	--
Solyc05g006390.1	--	50.6225	18.137	153.385	391.166	--	--	--	--	--	--	--	--	--
--	LOC101263830	0.476007	0.783844	1.60105	4.39233	--	--	Molecular Function: transcription factor activity, sequence-specific DNA binding (GO:0003700);;	--	--	--	--	--	--
Solyc03g120790.1	OFP8	4.80468	5.52681	10.3628	4.03336	--	--	--	K11273|6.3e-22|pxb:103944873|K11273 chromosome transmission fidelity protein 1 [EC:3.6.4.13] | (RefSeq) LOW QUALITY PROTEIN: probable ATP-dependent DNA helicase DDX11	--	--	--	--	--
Solyc04g076470.1	LOC101259041	11.1007	5.4057	5.4078	11.9901	--	--	Cellular Component: integral component of membrane (GO:0016021);;	--	--	--	--	Tetratricopeptide repeat	--
Solyc09g065350.1	--	3.74237	4.48896	8.03726	1.9153	--	--	Cellular Component: nucleus (GO:0005634);; Biological Process: negative regulation of transcription, DNA-templated (GO:0045892);;	--	--	--	--	--	--
Solyc02g094000.1	LOC101245711	19.269	3.92235	61.5891	204.08	--	--	Molecular Function: calcium ion binding (GO:0005509);;	K13448|2.3e-22|sly:101245711|K13448 calcium-binding protein CML | (RefSeq) putative calcium-binding protein CML19	Plant-pathogen interaction (ko04626)	--	--	EF hand	--
Solyc11g013330.1	LOC101254049	1.00036	0.391168	3.76696	0.455357	--	--	--	--	--	--	--	Protein BYPASS1-related	--
Solyc08g067630.2	LOC101248124	20.9271	2.00927	4.58373	12.6781	--	--	--	--	--	--	--	--	--
Solyc04g014770.1	--	10.6454	3.31405	3.45417	7.82808	--	--	Cellular Component: integral component of membrane (GO:0016021);;	--	--	--	--	--	--
Solyc03g044180.1	LOC104646212	9.81401	0.138408	0.768923	5.1446	--	--	--	--	--	--	--	--	--

## Sheet: Sheet2
#ID	AC-0h-1	AC-0h-2	AC-0h-3	AC-3h-1	AC-3h-2	AC-3h-3	Pvalue	log2FC	regulated	COG_class	COG_class_annotation	GO_annotation	KEGG_annotation	KEGG_pathway_annotation	KOG_class	KOG_class_annotation	Pfam_annotation	Swiss_Prot_annotation	eggNOG_class	eggNOG_class_annotation	NR_annotation	GO_second_level_annotation
Solyc03g121280.2.ITAG2.4	5.36751	3.82574	4.1288	1.47839	1.68364	1.72708	2.68075801516976e-09	-1.42362	down	--	--	Cellular Component: integral component of membrane (GO:0016021);;	--	--	--	--	Core-2/I-Branching enzyme	--	S	Function unknown	uncharacterized protein LOC101257059 [Solanum lycopersicum]	cellular component: membrane (GO:0016020);; cellular component: membrane part (GO:0044425)
Solyc03g093120.2.ITAG2.4	10.3881	9.83809	8.58302	50.7223	59.1591	62.9768	4.26386518438382e-65	2.6014046469365	up	[G]	Carbohydrate transport and metabolism	Molecular Function: hydrolase activity, hydrolyzing O-glycosyl compounds (GO:0004553);; Cellular Component: cell wall (GO:0005618);; Biological Process: cellular glucan metabolic process (GO:0006073);; Molecular Function: xyloglucan:xyloglucosyl transferase activity (GO:0016762);; Cellular Component: apoplast (GO:0048046);;	K14504|6.1e-168|sly:101258926|K14504 xyloglucan:xyloglucosyl transferase TCH4 [EC:2.4.1.207] | (RefSeq) probable xyloglucan endotransglucosylase/hydrolase protein 23	Plant hormone signal transduction (ko04075)	--	--	Glycosyl hydrolases family 16	Probable xyloglucan endotransglucosylase/hydrolase protein 23 OS=Arabidopsis thaliana OX=3702 GN=XTH23 PE=2 SV=1	G	Carbohydrate transport and metabolism	probable xyloglucan endotransglucosylase/hydrolase protein 23 [Solanum lycopersicum]	molecular function: catalytic activity (GO:0003824);; cellular component: cell (GO:0005623);; cellular component: cell part (GO:0044464);; biological process: metabolic process (GO:0008152);; biological process: cellular process (GO:0009987);; cellular component: extracellular region (GO:0005576)
Solyc01g067680.2.ITAG2.4	64.1569	69.0425	65.4709	102.26	152.033	148.26	2.90197634674556e-08	1.0352687466267	up	--	--	Molecular Function: protein binding (GO:0005515);;	K19600|1.9e-11|mis:MICPUN_63330|K19600 tubby-related protein 1 | (RefSeq) tubby-like protein	--	[R]	General function prediction only	Tub family	Tubby-like F-box protein 6 OS=Oryza sativa subsp. japonica OX=39947 GN=TULP6 PE=2 SV=1	S	Function unknown	tubby-like F-box protein 6 isoform X1 [Solanum lycopersicum]	molecular function: binding (GO:0005488)
Solyc03g026270.1.ITAG2.4	0.08017	0.316254	0.304218	4.60553	7.15966	4.90527	3.23220673299156e-20	4.44718958138385	up	--	--	Molecular Function: DNA binding (GO:0003677);; Molecular Function: transcription factor activity, sequence-specific DNA binding (GO:0003700);; Cellular Component: nucleus (GO:0005634);;	K09286|2.5e-115|sly:109119806|K09286 EREBP-like factor | (RefSeq) dehydration-responsive element-binding protein 1A	--	--	--	AP2 domain	Dehydration-responsive element-binding protein 1A OS=Arabidopsis thaliana OX=3702 GN=DREB1A PE=1 SV=2	K	Transcription	dehydration-responsive element-binding protein 1A [Solanum lycopersicum]	molecular function: binding (GO:0005488);; biological process: biological regulation (GO:0065007);; molecular function: nucleic acid binding transcription factor activity (GO:0001071);; cellular component: cell (GO:0005623);; cellular component: organelle (GO:0043226);; cellular component: cell part (GO:0044464)
Solyc07g045530.1.ITAG2.4	8.12066	5.44345	7.0581	1.6535	3.27672	3.65957	0.000337652140655898	-1.25322	down	--	--	Cellular Component: integral component of membrane (GO:0016021);;	--	--	--	--	--	--	--	--	hypothetical protein EJD97_020605 [Solanum chilense]	cellular component: membrane (GO:0016020);; cellular component: membrane part (GO:0044425)
Solyc08g080130.2.ITAG2.4	60.9554	62.0914	56.7677	8.53974	8.19704	8.57325	7.37433525691685e-191	-2.81327	down	[I]	Lipid transport and metabolism	Molecular Function: phospholipase D activity (GO:0004630);; Molecular Function: calcium ion binding (GO:0005509);; Cellular Component: membrane (GO:0016020);; Biological Process: lipid catabolic process (GO:0016042);; Biological Process: phosphatidylcholine metabolic process (GO:0046470);; Molecular Function: N-acylphosphatidylethanolamine-specific phospholipase D activity (GO:0070290);;	K01115|0.0e+00|sly:544181|K01115 phospholipase D1/2 [EC:3.1.4.4] | (RefSeq) PLDb1; phospholipase PLDb1	Glycerophospholipid metabolism (ko00564);; Ether lipid metabolism (ko00565);; Endocytosis (ko04144)	[I]	Lipid transport and metabolism	Phospholipase D C terminal	Phospholipase D beta 1 OS=Arabidopsis thaliana OX=3702 GN=PLDBETA1 PE=1 SV=4	I	Lipid transport and metabolism	phospholipase PLDb1 [Solanum lycopersicum]	molecular function: catalytic activity (GO:0003824);; molecular function: binding (GO:0005488);; cellular component: membrane (GO:0016020);; biological process: metabolic process (GO:0008152);; biological process: single-organism process (GO:0044699);; biological process: cellular process (GO:0009987)
Solyc10g055810.1.ITAG2.4	94.0263	85.1129	86.9455	38.8691	37.1231	38.1737	5.12413123822281e-33	-1.20644	down	[G]	Carbohydrate transport and metabolism	Molecular Function: chitinase activity (GO:0004568);; Biological Process: carbohydrate metabolic process (GO:0005975);; Biological Process: chitin catabolic process (GO:0006032);; Molecular Function: chitin binding (GO:0008061);; Biological Process: cell wall macromolecule catabolic process (GO:0016998);;	K20547|9.9e-199|sly:544148|K20547 basic endochitinase B [EC:3.2.1.14] | (RefSeq) CHI9; basic 30 kDa endochitinase precursor	Amino sugar and nucleotide sugar metabolism (ko00520);; MAPK signaling pathway - plant (ko04016)	[R]	General function prediction only	Chitinase class I	Basic 30 kDa endochitinase OS=Solanum lycopersicum OX=4081 GN=CHI9 PE=1 SV=1	O	Posttranslational modification, protein turnover, chaperones	basic 30 kDa endochitinase precursor [Solanum lycopersicum]	molecular function: catalytic activity (GO:0003824);; biological process: metabolic process (GO:0008152);; molecular function: binding (GO:0005488);; biological process: cellular process (GO:0009987)
Solyc03g095510.2.ITAG2.4	6.96536	7.72614	6.27051	1.47329	4.0094	3.90078	0.00141675134022242	-1.13485	down	[NW]	Cell motility;; Extracellular structures	Molecular Function: protein serine/threonine kinase activity (GO:0004674);; Molecular Function: ATP binding (GO:0005524);;	K04688|1.5e-269|sly:101252563|K04688 ribosomal protein S6 kinase beta [EC:2.7.11.1] | (RefSeq) serine/threonine-protein kinase AtPK2/AtPK19	--	[RT]	General function prediction only;; Signal transduction mechanisms	Protein kinase domain	Serine/threonine-protein kinase AtPK2/AtPK19 OS=Arabidopsis thaliana OX=3702 GN=ATPK2 PE=1 SV=2	T	Signal transduction mechanisms	serine/threonine-protein kinase AtPK2/AtPK19 [Solanum lycopersicum]	biological process: metabolic process (GO:0008152);; biological process: cellular process (GO:0009987);; molecular function: catalytic activity (GO:0003824);; molecular function: binding (GO:0005488)
Solyc02g069770.2.ITAG2.4	6.9324	6.20924	6.04819	2.95692	2.24739	2.67504	8.97215418228344e-13	-1.2645	down	--	--	Biological Process: rRNA processing (GO:0006364);; Molecular Function: U3 snoRNA binding (GO:0034511);;	K14793|4.7e-251|sly:101263568|K14793 ribosomal RNA-processing protein 9 | (RefSeq) WD40-repeat domain-contaning protein	--	[A]	RNA processing and modification	WD domain, G-beta repeat	U3 snoRNP-associated protein-like EMB2271 OS=Arabidopsis thaliana OX=3702 GN=EMB2271 PE=2 SV=1	A	RNA processing and modification	WD40-repeat domain-contaning protein [Solanum lycopersicum]	biological process: metabolic process (GO:0008152);; biological process: cellular process (GO:0009987);; molecular function: binding (GO:0005488)
Solyc11g007980.1.ITAG2.4	1.14164	1.08412	0.592279	0.077905	0	0.109286	6.85209418594925e-08	-3.66509	down	[QV]	Secondary metabolites biosynthesis, transport and catabolism;; Defense mechanisms	Molecular Function: monooxygenase activity (GO:0004497);; Molecular Function: iron ion binding (GO:0005506);; Molecular Function: oxidoreductase activity, acting on paired donors, with incorporation or reduction of molecular oxygen (GO:0016705);; Molecular Function: heme binding (GO:0020037);;	K15805|8.5e-221|nto:104116297|K15805 5-epiaristolochene 1,3-dihydroxylase [EC:1.14.14.149] | (RefSeq) 5-epiaristolochene 1,3-dihydroxylase	Sesquiterpenoid and triterpenoid biosynthesis (ko00909)	[Q]	Secondary metabolites biosynthesis, transport and catabolism	Cytochrome P450	Cytochrome P450 71D7 OS=Solanum chacoense OX=4108 GN=CYP71D7 PE=3 SV=1	Q	Secondary metabolites biosynthesis, transport and catabolism	cytochrome P450 71D7 [Solanum lycopersicum]	biological process: metabolic process (GO:0008152);; biological process: single-organism process (GO:0044699);; molecular function: catalytic activity (GO:0003824);; molecular function: binding (GO:0005488)
Solyc09g092110.2.ITAG2.4	63.2574	63.8276	73.4361	240.437	137.515	139.014	6.14160178635623e-09	1.37271442080375	up	--	--	Cellular Component: chloroplast (GO:0009507);;	K12198|3.7e-19|sita:101765827|K12198 charged multivesicular body protein 5 | (RefSeq) vacuolar protein sorting-associated protein 60.1	Endocytosis (ko04144)	--	--	Light regulated protein Lir1	Light-regulated protein 1, chloroplastic OS=Arabidopsis thaliana OX=3702 GN=LIR1 PE=1 SV=1	S	Function unknown	light-regulated protein 1, chloroplastic [Solanum lycopersicum]	cellular component: cell (GO:0005623);; cellular component: organelle (GO:0043226);; cellular component: cell part (GO:0044464)
Solyc04g077980.1.ITAG2.4	51.0004	50.5326	49.0396	311.707	552.794	532.611	1.31264339560794e-45	3.23168388490146	up	--	--	--	--	--	[R]	General function prediction only	C2H2-type zinc finger	Zinc finger protein ZAT10 OS=Arabidopsis thaliana OX=3702 GN=ZAT10 PE=2 SV=1	S	Function unknown	C2H2-type zinc finger protein [Solanum lycopersicum]	--
Solyc04g014530.1.ITAG2.4	0.767424	2.82112	2.22142	4.04588	4.43042	3.52988	0.0171578413597291	1.04790133676687	up	--	--	Molecular Function: DNA binding (GO:0003677);; Molecular Function: transcription factor activity, sequence-specific DNA binding (GO:0003700);; Cellular Component: nucleus (GO:0005634);;	K14516|1.4e-117|sly:101267105|K14516 ethylene-responsive transcription factor 1 | (RefSeq) ethylene-responsive transcription factor 1B	MAPK signaling pathway - plant (ko04016);; Plant hormone signal transduction (ko04075)	--	--	AP2 domain	Ethylene-response factor C3 OS=Solanum lycopersicum OX=4081 GN=ERF.C.3 PE=2 SV=1	K	Transcription	ethylene-responsive transcription factor 1B [Solanum lycopersicum]	molecular function: binding (GO:0005488);; biological process: biological regulation (GO:0065007);; molecular function: nucleic acid binding transcription factor activity (GO:0001071);; cellular component: cell (GO:0005623);; cellular component: organelle (GO:0043226);; cellular component: cell part (GO:0044464)
Solyc07g040960.1.ITAG2.4	18.9421	18.5784	15.9096	466.846	375.016	376.564	1.57365407718486e-250	4.52551867901122	up	--	--	--	--	--	[L]	Replication, recombination and repair	DDE superfamily endonuclease	Protein ALP1-like OS=Arabidopsis thaliana OX=3702 GN=At3g55350 PE=2 SV=1	L	Replication, recombination and repair	salt responsive protein 2 [Solanum lycopersicum]	--
Solyc03g078370.1.ITAG2.4	3.72521	3.81276	2.46264	0.725754	0.634606	0.859902	3.67866118269958e-17	-2.13654	down	--		Molecular Function: protein kinase activity (GO:0004672);; Molecular Function: ATP binding (GO:0005524);; Cellular Component: integral component of membrane (GO:0016021);; Biological Process: recognition of pollen (GO:0048544);;	K13416|1.1e-54|cam:101506449|K13416 brassinosteroid insensitive 1-associated receptor kinase 1 [EC:2.7.10.1 2.7.11.1] | (RefSeq) BRASSINOSTEROID INSENSITIVE 1-associated receptor kinase 1	MAPK signaling pathway - plant (ko04016);; Plant hormone signal transduction (ko04075);; Plant-pathogen interaction (ko04626)	--	--	Protein kinase domain	G-type lectin S-receptor-like serine/threonine-protein kinase LECRK2 OS=Oryza sativa subsp. japonica OX=39947 GN=LECRK2 PE=3 SV=1	T	Signal transduction mechanisms	G-type lectin S-receptor-like serine/threonine-protein kinase LECRK2 [Solanum lycopersicum]	biological process: metabolic process (GO:0008152);; biological process: cellular process (GO:0009987);; molecular function: catalytic activity (GO:0003824);; molecular function: binding (GO:0005488);; cellular component: membrane (GO:0016020);; cellular component: membrane part (GO:0044425);; biological process: reproduction (GO:0000003);; biological process: reproductive process (GO:0022414);; …
Solyc11g072600.1.ITAG2.4	12.3404	12.4074	13.1811	86.0711	38.0764	37.5987	6.1560078052405e-12	2.09803788661923	up	--	--	Molecular Function: DNA binding (GO:0003677);; Molecular Function: transcription factor activity, sequence-specific DNA binding (GO:0003700);; Cellular Component: nucleus (GO:0005634);;	K09284|3.7e-258|sly:100736472|K09284 AP2-like factor, euAP2 lineage | (RefSeq) AP2 transcription factor SlAP2d	--	--	--	AP2 domain	Ethylene-responsive transcription factor RAP2-7 OS=Arabidopsis thaliana OX=3702 GN=RAP2-7 PE=2 SV=2	K	Transcription	AP2 transcription factor SlAP2d isoform X1 [Solanum lycopersicum]	molecular function: binding (GO:0005488);; biological process: biological regulation (GO:0065007);; molecular function: nucleic acid binding transcription factor activity (GO:0001071);; cellular component: cell (GO:0005623);; cellular component: organelle (GO:0043226);; cellular component: cell part (GO:0044464)
Solyc03g082860.2.ITAG2.4	4.55206	3.67051	3.94106	2.6697	1.82786	1.3702	0.000351839604535919	-1.03547	down	--	--	Molecular Function: metal ion binding (GO:0046872);;	K11643|7.0e-12|mis:MICPUN_60550|K11643 chromodomain-helicase-DNA-binding protein 4 [EC:3.6.4.12] | (RefSeq) SNF2 super family	--	[K]	Transcription	PHD-finger	Histone-lysine N-methyltransferase ATXR6 OS=Arabidopsis thaliana OX=3702 GN=ATXR6 PE=1 SV=1	K	Transcription	histone-lysine N-methyltransferase ATXR6 [Solanum lycopersicum]	molecular function: binding (GO:0005488)
Solyc09g011870.1.ITAG2.4	20.2628	16.5987	16.3641	10.8402	4.02428	3.94146	4.15283892975159e-05	-1.49064	down	[E]	Amino acid transport and metabolism	Molecular Function: prephenate dehydrogenase (NADP+) activity (GO:0004665);; Biological Process: tyrosine biosynthetic process (GO:0006571);; Molecular Function: prephenate dehydrogenase (NAD+) activity (GO:0008977);;	K15227|1.2e-203|sly:101259361|K15227 arogenate dehydrogenase (NADP+), plant [EC:1.3.1.78] | (RefSeq) arogenate dehydrogenase 2, chloroplastic-like	Phenylalanine, tyrosine and tryptophan biosynthesis (ko00400);; Biosynthesis of amino acids (ko01230)	[E]	Amino acid transport and metabolism	Prephenate dehydrogenase	Arogenate dehydrogenase 2, chloroplastic OS=Arabidopsis thaliana OX=3702 GN=TYRAAT2 PE=1 SV=1	E	Amino acid transport and metabolism	arogenate dehydrogenase 2, chloroplastic-like [Solanum lycopersicum]	biological process: metabolic process (GO:0008152);; biological process: single-organism process (GO:0044699);; molecular function: catalytic activity (GO:0003824);; biological process: cellular process (GO:0009987)
Solyc08g041860.1.ITAG2.4	109.872	112.272	108.016	169.735	292.031	302.625	9.58954543076883e-08	1.22880697296767	up	--	--	--	--	--	--	--	Proline-rich nuclear receptor coactivator motif	--	S	Function unknown	uncharacterized protein LOC101261347 [Solanum lycopersicum]	--
Solyc01g008210.2.ITAG2.4	1.34621	1.72654	1.73678	11.9896	3.09248	3.41829	0.000257172377151892	1.93418784866159	up	--	--	--	--	--	--	--	--	--	--	--	uncharacterized protein LOC109120249 [Solanum lycopersicum]	--
Solyc06g074670.2.ITAG2.4	43.0457	40.4908	38.9513	111.432	129.953	127.7	2.57636700751736e-40	1.60706888638853	up	[M]	Cell wall/membrane/envelope biogenesis	Molecular Function: catalytic activity (GO:0003824);;	K12449|7.1e-228|sly:101245851|K12449 UDP-apiose/xylose synthase | (RefSeq) UDP-D-apiose/UDP-D-xylose synthase 2	Amino sugar and nucleotide sugar metabolism (ko00520)	[GM]	Carbohydrate transport and metabolism;; Cell wall/membrane/envelope biogenesis	NAD dependent epimerase/dehydratase family	UDP-D-apiose/UDP-D-xylose synthase 2 OS=Arabidopsis thaliana OX=3702 GN=AXS2 PE=2 SV=1	--	--	UDP-D-apiose/UDP-D-xylose synthase 2 [Solanum lycopersicum]	molecular function: catalytic activity (GO:0003824)
Solyc03g097570.2.ITAG2.4	6.86927	7.54036	6.9364	1.9099	3.38227	2.70553	5.33209358855139e-08	-1.39588	down	--	--	Cellular Component: plasma membrane (GO:0005886);; Biological Process: carbohydrate transport (GO:0008643);; Cellular Component: integral component of membrane (GO:0016021);;	K15382|1.9e-151|sly:109119841|K15382 solute carrier family 50 (sugar transporter) | (RefSeq) bidirectional sugar transporter N3-like	--	[R]	General function prediction only	Sugar efflux transporter for intercellular exchange	Bidirectional sugar transporter SWEET10 OS=Arabidopsis thaliana OX=3702 GN=SWEET10 PE=1 SV=1	U	Intracellular trafficking, secretion, and vesicular transport	bidirectional sugar transporter N3-like [Solanum lycopersicum]	cellular component: cell (GO:0005623);; cellular component: membrane (GO:0016020);; cellular component: cell part (GO:0044464);; biological process: single-organism process (GO:0044699);; biological process: localization (GO:0051179);; cellular component: membrane part (GO:0044425)
Solyc01g006300.2.ITAG2.4	56.5232	59.6009	57.8487	25.3831	26.3232	29.5708	7.68659559508469e-19	-1.08399	down	--	--	Molecular Function: peroxidase activity (GO:0004601);; Cellular Component: extracellular region (GO:0005576);; Biological Process: response to oxidative stress (GO:0006979);; Molecular Function: heme binding (GO:0020037);; Biological Process: hydrogen peroxide catabolic process (GO:0042744);; Molecular Function: metal ion binding (GO:0046872);;	K00430|5.9e-183|sly:544084|K00430 peroxidase [EC:1.11.1.7] | (RefSeq) CEVI-1; peroxidase precursor	Phenylpropanoid biosynthesis (ko00940)	--	--	Peroxidase	Lignin-forming anionic peroxidase OS=Nicotiana tabacum OX=4097 PE=2 SV=1	Q	Secondary metabolites biosynthesis, transport and catabolism	peroxidase precursor [Solanum lycopersicum]	biological process: metabolic process (GO:0008152);; biological process: cellular process (GO:0009987);; biological process: single-organism process (GO:0044699);; biological process: response to stimulus (GO:0050896);; biological process: detoxification (GO:0098754);; molecular function: catalytic activity (GO:0003824);; molecular function: antioxidant activity (GO:0016209);; cellular component:…
Solyc02g072000.2.ITAG2.4	15.3438	16.4686	15.8211	2.6773	2.3917	3.98226	5.6544024370795e-28	-2.37984	down	--	--	Molecular Function: transcription factor activity, sequence-specific DNA binding (GO:0003700);; Cellular Component: nucleus (GO:0005634);; Cellular Component: host cell nucleus (GO:0042025);; Molecular Function: sequence-specific DNA binding (GO:0043565);;	K09419|7.3e-239|sly:101249882|K09419 heat shock transcription factor, other eukaryote | (RefSeq) heat stress transcription factor A-4c	--	[K]	Transcription	HSF-type DNA-binding	Heat stress transcription factor A-4a OS=Arabidopsis thaliana OX=3702 GN=HSFA4A PE=1 SV=1	K	Transcription	heat stress transcription factor A-4c [Solanum lycopersicum]	biological process: biological regulation (GO:0065007);; molecular function: nucleic acid binding transcription factor activity (GO:0001071);; cellular component: cell (GO:0005623);; cellular component: organelle (GO:0043226);; cellular component: cell part (GO:0044464);; cellular component: other organism (GO:0044215);; cellular component: other organism part (GO:0044217);; molecular function: b…
Solyc06g068270.2.ITAG2.4	2.67046	3.52585	2.89353	5.37458	7.57001	5.27724	3.00663706086834e-05	1.01312826164276	up	[Q]	Secondary metabolites biosynthesis, transport and catabolism	Molecular Function: oxidoreductase activity (GO:0016491);; Molecular Function: metal ion binding (GO:0046872);;	K05278|3.4e-51|lja:Lj1g3v0705350.1|K05278 flavonol synthase [EC:1.14.20.6] | (RefSeq) Lj1g3v0705350.1; -	Flavonoid biosynthesis (ko00941)	[QR]	Secondary metabolites biosynthesis, transport and catabolism;; General function prediction only	non-haem dioxygenase in morphine synthesis N-terminal	Protein SRG1 OS=Arabidopsis thaliana OX=3702 GN=SRG1 PE=2 SV=1	Q	Secondary metabolites biosynthesis, transport and catabolism	protein SRG1-like [Solanum lycopersicum]	molecular function: catalytic activity (GO:0003824);; molecular function: binding (GO:0005488)
Solyc02g087350.1.ITAG2.4	15.1889	14.5582	17.3925	123.057	198.731	207.549	2.76070964229385e-53	3.50271665441701	up	[M]	Cell wall/membrane/envelope biogenesis	Molecular Function: transferase activity, transferring glycosyl groups (GO:0016757);;	K20893|3.5e-115|atr:18445940|K20893 probable galacturonosyltransferase-like 1 [EC:2.4.1.-] | (RefSeq) probable galacturonosyltransferase-like 1	--	--	--	Glycosyl transferase family 8	Probable galacturonosyltransferase-like 10 OS=Arabidopsis thaliana OX=3702 GN=GATL10 PE=2 SV=1	G	Carbohydrate transport and metabolism	probable galacturonosyltransferase-like 10 [Solanum lycopersicum]	molecular function: catalytic activity (GO:0003824)
Solyc01g007890.1.ITAG2.4	7.88903	8.14483	6.7475	31.4858	17.8265	19.3267	1.02675917403117e-11	1.60324448219838	up	--	--	Molecular Function: metal ion binding (GO:0046872);;	--	--	--	--	--	--	S	Function unknown	protein indeterminate-domain 5, chloroplastic-like [Solanum lycopersicum]	molecular function: binding (GO:0005488)
Solyc07g055630.2.ITAG2.4	2.41965	2.04628	2.27716	10.4258	8.87341	10.2495	1.93503473543079e-29	2.14113757426426	up	[T]	Signal transduction mechanisms	Molecular Function: protein kinase activity (GO:0004672);; Molecular Function: protein serine/threonine kinase activity (GO:0004674);; Molecular Function: ATP binding (GO:0005524);; Biological Process: protein phosphorylation (GO:0006468);; Cellular Component: integral component of membrane (GO:0016021);;	K13416|6.4e-41|brp:103847608|K13416 brassinosteroid insensitive 1-associated receptor kinase 1 [EC:2.7.10.1 2.7.11.1] | (RefSeq) somatic embryogenesis receptor kinase 4 isoform X1	MAPK signaling pathway - plant (ko04016);; Plant hormone signal transduction (ko04075);; Plant-pathogen interaction (ko04626)	--	--	Protein kinase domain	G-type lectin S-receptor-like serine/threonine-protein kinase SD2-5 OS=Arabidopsis thaliana OX=3702 GN=SD25 PE=1 SV=1	T	Signal transduction mechanisms	hypothetical protein EJD97_005797 [Solanum chilense]	biological process: metabolic process (GO:0008152);; biological process: cellular process (GO:0009987);; molecular function: catalytic activity (GO:0003824);; molecular function: binding (GO:0005488);; cellular component: membrane (GO:0016020);; cellular component: membrane part (GO:0044425)
Solyc01g007030.2.ITAG2.4	0.236309	0.423724	0.344563	146.237	105.104	119.727	2.56772150191136e-145	8.44162783207494	up	--	--	Biological Process: response to acid chemical (GO:0001101);; Molecular Function: molecular_function (GO:0003674);; Molecular Function: catalytic activity (GO:0003824);; Molecular Function: ubiquitin-protein transferase activity (GO:0004842);; Cellular Component: cellular_component (GO:0005575);; Cellular Component: intracellular (GO:0005622);; Cellular Component: cell (GO:0005623);; Cellular Comp…	--	--	--	--	--	E3 ubiquitin-protein ligase PUB22 OS=Arabidopsis thaliana OX=3702 GN=PUB22 PE=1 SV=1	H	Coenzyme transport and metabolism	LOW QUALITY PROTEIN: E3 ubiquitin-protein ligase PUB22-like [Solanum lycopersicum]	biological process: response to stimulus (GO:0050896);; molecular function: catalytic activity (GO:0003824);; cellular component: cell (GO:0005623);; cellular component: cell part (GO:0044464);; biological process: metabolic process (GO:0008152);; biological process: cellular process (GO:0009987)
Solyc06g053640.1.ITAG2.4	3.67049	2.79889	2.08582	10.0646	9.8257	7.47173	2.79383253181474e-11	1.69425396988738	up	--	--	Cellular Component: integral component of membrane (GO:0016021);;	K19041|5.0e-69|vvi:100242856|K19041 E3 ubiquitin-protein ligase RNF38/44 [EC:2.3.2.27] | (RefSeq) RING-H2 finger protein ATL16	--	[O]	Posttranslational modification, protein turnover, chaperones	Ring finger domain	RING-H2 finger protein ATL16 OS=Arabidopsis thaliana OX=3702 GN=ATL16 PE=2 SV=1	O	Posttranslational modification, protein turnover, chaperones	RING-H2 finger protein ATL16-like [Solanum lycopersicum]	cellular component: membrane (GO:0016020);; cellular component: membrane part (GO:0044425)
[truncated: 2,170 more rows]

## Sheet: Sheet3
gene_name	AC-3h-1	AC-3h-2	AC-3h-3	hy5-3h-1	hy5-3h-2	hy5-3h-3	Pvalue	log2FC	regulated	COG_class	COG_class_annotation	GO_annotation	KEGG_annotation	KEGG_pathway_annotation	KOG_class	KOG_class_annotation	Pfam_annotation	Swiss_Prot_annotation	eggNOG_class	eggNOG_class_annotation	NR_annotation	GO_second_level_annotation
[truncated: 2,603 more rows]
